# Supplementary material for: Apoptosis-inducing anti-HER2 agents operate through oligomerization-induced receptor immobilization
Source: Commun Biol. 2021 Jun 21;4:762. doi: 10.1038/s42003-021-02253-4 (PMC8217238; doi:10.1038/s42003-021-02253-4)
Supplement: Supplementary file 2 — Supplementary Data 1 [file 42003_2021_2253_MOESM2_ESM.zip]

Archive with 71 entries (62 files):
- image_data/
- image_data/Figure-6/
- image_data/Figure-6/6-5-G-2.tif
- __MACOSX/
- __MACOSX/image_data/
- __MACOSX/image_data/Figure-6/
- __MACOSX/image_data/Figure-6/._6-5-G-2.tif
- image_data/Figure-6/off7-3.tif
- __MACOSX/image_data/Figure-6/._off7-3.tif
- __MACOSX/image_data/._Figure-6
- image_data/.DS_Store
- __MACOSX/image_data/._.DS_Store
- image_data/Figure-3/
- image_data/Figure-3/6L1G_3_bottom_fire.tif kept stack_6.tif
- __MACOSX/image_data/Figure-3/
- __MACOSX/image_data/Figure-3/._6L1G_3_bottom_fire.tif kept stack_6.tif
- image_data/Figure-3/untreated_5_eq_fire.tif kept stack_6.tif
- __MACOSX/image_data/Figure-3/._untreated_5_eq_fire.tif kept stack_6.tif
- image_data/Figure-3/20161214_6-5-G.lif
- __MACOSX/image_data/Figure-3/._20161214_6-5-G.lif
- image_data/Figure-3/6L1G_3_bottom_fire.tif kept stack_1.tif
- __MACOSX/image_data/Figure-3/._6L1G_3_bottom_fire.tif kept stack_1.tif
- image_data/Figure-3/untreated_5_eq_fire.tif kept stack_1.tif
- __MACOSX/image_data/Figure-3/._untreated_5_eq_fire.tif kept stack_1.tif
- image_data/Figure-3/ImageDimensions.txt
- __MACOSX/image_data/Figure-3/._ImageDimensions.txt
- image_data/Figure-3/untreated_5_bottom_fire.tif kept stack 6.tif
- __MACOSX/image_data/Figure-3/._untreated_5_bottom_fire.tif kept stack 6.tif
- image_data/Figure-3/6L1G_3_eq_fire.tif kept stack_11.tif
- __MACOSX/image_data/Figure-3/._6L1G_3_eq_fire.tif kept stack_11.tif
- image_data/Figure-3/untreated_5_bottom_fire.tif kept stack 11.tif
- __MACOSX/image_data/Figure-3/._untreated_5_bottom_fire.tif kept stack 11.tif
- image_data/Figure-3/untreated_5_bottom_fire.tif kept stack 1.tif
- __MACOSX/image_data/Figure-3/._untreated_5_bottom_fire.tif kept stack 1.tif
- image_data/Figure-3/20161214_untreated.lif
- __MACOSX/image_data/Figure-3/._20161214_untreated.lif
- image_data/Figure-3/6L1G_3_eq_fire.tif kept stack_1.tif
- __MACOSX/image_data/Figure-3/._6L1G_3_eq_fire.tif kept stack_1.tif
- image_data/Figure-3/6L1G_3_eq_fire.tif kept stack_6.tif
- __MACOSX/image_data/Figure-3/._6L1G_3_eq_fire.tif kept stack_6.tif
- image_data/Figure-3/untreated_5_eq_fire.tif kept stack_11.tif
- __MACOSX/image_data/Figure-3/._untreated_5_eq_fire.tif kept stack_11.tif
- image_data/Figure-3/6L1G_3_bottom_fire.tif kept stack_11.tif
- __MACOSX/image_data/Figure-3/._6L1G_3_bottom_fire.tif kept stack_11.tif
- __MACOSX/image_data/._Figure-3
- image_data/Figure-2/
- image_data/Figure-2/GAPDH_120501.png
- __MACOSX/image_data/Figure-2/
- __MACOSX/image_data/Figure-2/._GAPDH_120501.png
- image_data/Figure-2/HER2_121223_GAPDH_CUT1.tif
- __MACOSX/image_data/Figure-2/._HER2_121223_GAPDH_CUT1.tif
- image_data/Figure-2/HER2_121223__HER2_CUT1.tif
- __MACOSX/image_data/Figure-2/._HER2_121223__HER2_CUT1.tif
- image_data/Figure-2/GAPDH_A_121123_HER2.tif
- __MACOSX/image_data/Figure-2/._GAPDH_A_121123_HER2.tif
- image_data/Figure-2/GAPDH_A_BNW.tif
- __MACOSX/image_data/Figure-2/._GAPDH_A_BNW.tif
- image_data/Figure-2/HER2_120501_B_HER2.tif
- __MACOSX/image_data/Figure-2/._HER2_120501_B_HER2.tif
- image_data/Figure-2/HER2_120501_B_IgG.tif
- __MACOSX/image_data/Figure-2/._HER2_120501_B_IgG.tif
- image_data/Figure-2/GAPDH_B_HER2_120501_D1_BNW.tif
- __MACOSX/image_data/Figure-2/._GAPDH_B_HER2_120501_D1_BNW.tif
- image_data/Figure-2/GAPDH_A_121223_Col.tif
- __MACOSX/image_data/Figure-2/._GAPDH_A_121223_Col.tif
- image_data/Figure-2/HER2_121223__DARPin_CUT1.tif
- __MACOSX/image_data/Figure-2/._HER2_121223__DARPin_CUT1.tif
- image_data/Figure-2/GAPDH_B_HER2_120501_D1.tif
- __MACOSX/image_data/Figure-2/._GAPDH_B_HER2_120501_D1.tif
- __MACOSX/image_data/._Figure-2
- __MACOSX/._image_data
