# Supplementary material for: Apoptosis-inducing anti-HER2 agents operate through oligomerization-induced receptor immobilization
Source: Commun Biol. 2021 Jun 21;4:762. doi: 10.1038/s42003-021-02253-4 (PMC8217238; doi:10.1038/s42003-021-02253-4)
Supplement: Supplementary file 2 — Supplementary Data 1 [file 42003_2021_2253_MOESM2_ESM.zip › image_data/Figure-3/ImageDimensions.txt]

512 px x 512 px = 41 micron X 41 micron
