# Supplementary material for: Apoptosis-inducing anti-HER2 agents operate through oligomerization-induced receptor immobilization
Source: Commun Biol. 2021 Jun 21;4:762. doi: 10.1038/s42003-021-02253-4 (PMC8217238; doi:10.1038/s42003-021-02253-4)
Supplement: Supplementary file 3 — Supplementary Data 2 [file 42003_2021_2253_MOESM3_ESM.zip]

Archive with 97 entries (84 files):
- plot_data/
- plot_data/Figure-7/
- plot_data/Figure-7/source data Fig7a-c.xlsx
- __MACOSX/
- __MACOSX/plot_data/
- __MACOSX/plot_data/Figure-7/
- __MACOSX/plot_data/Figure-7/._source data Fig7a-c.xlsx
- plot_data/Figure-7/source data Fig 6b-f and 7d-f.xlsx
- __MACOSX/plot_data/Figure-7/._source data Fig 6b-f and 7d-f.xlsx
- __MACOSX/plot_data/._Figure-7
- plot_data/Figure-6/
- plot_data/Figure-6/source data Fig 6b-f and 7d-f.xlsx
- __MACOSX/plot_data/Figure-6/
- __MACOSX/plot_data/Figure-6/._source data Fig 6b-f and 7d-f.xlsx
- __MACOSX/plot_data/._Figure-6
- plot_data/.DS_Store
- __MACOSX/plot_data/._.DS_Store
- plot_data/Figure-3/
- plot_data/Figure-3/untr. (bas.).txt
- __MACOSX/plot_data/Figure-3/
- __MACOSX/plot_data/Figure-3/._untr. (bas.).txt
- plot_data/Figure-3/PZB+TZB.txt
- __MACOSX/plot_data/Figure-3/._PZB+TZB.txt
- plot_data/Figure-3/6L1G (eq.).txt
- __MACOSX/plot_data/Figure-3/._6L1G (eq.).txt
- plot_data/Figure-3/PZB.txt
- __MACOSX/plot_data/Figure-3/._PZB.txt
- plot_data/Figure-3/untr. (eq.).txt
- __MACOSX/plot_data/Figure-3/._untr. (eq.).txt
- plot_data/Figure-3/6L1G (bas.).txt
- __MACOSX/plot_data/Figure-3/._6L1G (bas.).txt
- plot_data/Figure-3/TZB.txt
- __MACOSX/plot_data/Figure-3/._TZB.txt
- __MACOSX/plot_data/._Figure-3
- plot_data/Figure-4/
- plot_data/Figure-4/GL4G UP.txt
- __MACOSX/plot_data/Figure-4/
- __MACOSX/plot_data/Figure-4/._GL4G UP.txt
- plot_data/Figure-4/6L1G.txt
- __MACOSX/plot_data/Figure-4/._6L1G.txt
- plot_data/Figure-4/untreated u-slide 1.txt
- __MACOSX/plot_data/Figure-4/._untreated u-slide 1.txt
- plot_data/Figure-4/20190301_sl1-untr-pre.txt
- __MACOSX/plot_data/Figure-4/._20190301_sl1-untr-pre.txt
- plot_data/Figure-4/6avL46av.txt
- __MACOSX/plot_data/Figure-4/._6avL46av.txt
- plot_data/Figure-4/GL4G + 6L46.txt
- __MACOSX/plot_data/Figure-4/._GL4G + 6L46.txt
- plot_data/Figure-4/20190301_sl1-tzb.txt
- __MACOSX/plot_data/Figure-4/._20190301_sl1-tzb.txt
- plot_data/Figure-4/20190301_sl1-pzb.txt
- __MACOSX/plot_data/Figure-4/._20190301_sl1-pzb.txt
- plot_data/Figure-4/endpoint-recoveries.txt
- __MACOSX/plot_data/Figure-4/._endpoint-recoveries.txt
- plot_data/Figure-4/Untr. X h.txt
- __MACOSX/plot_data/Figure-4/._Untr. X h.txt
- plot_data/Figure-4/20190301_sl1-tzb+pzb.txt
- __MACOSX/plot_data/Figure-4/._20190301_sl1-tzb+pzb.txt
- plot_data/Figure-4/6L1G UP.txt
- __MACOSX/plot_data/Figure-4/._6L1G UP.txt
- __MACOSX/plot_data/._Figure-4
- plot_data/Figure-5/
- plot_data/Figure-5/untreated u-slide 1.txt
- __MACOSX/plot_data/Figure-5/
- __MACOSX/plot_data/Figure-5/._untreated u-slide 1.txt
- plot_data/Figure-5/roidata_20181214_BT474-untreated.txt
- __MACOSX/plot_data/Figure-5/._roidata_20181214_BT474-untreated.txt
- plot_data/Figure-5/20190312_sl2-dmso+6g.txt
- __MACOSX/plot_data/Figure-5/._20190312_sl2-dmso+6g.txt
- plot_data/Figure-5/20190312_sl2-arry.txt
- __MACOSX/plot_data/Figure-5/._20190312_sl2-arry.txt
- plot_data/Figure-5/6L1G, LatB.txt
- __MACOSX/plot_data/Figure-5/._6L1G, LatB.txt
- plot_data/Figure-5/roidata_20181214_HEK-unind.txt
- __MACOSX/plot_data/Figure-5/._roidata_20181214_HEK-unind.txt
- plot_data/Figure-5/20181214_treatment-time-course.txt
- __MACOSX/plot_data/Figure-5/._20181214_treatment-time-course.txt
- plot_data/Figure-5/20190228_sl1-untreated-pre.txt
- __MACOSX/plot_data/Figure-5/._20190228_sl1-untreated-pre.txt
- plot_data/Figure-5/20190228_sl1-6l1g-6h.txt
- __MACOSX/plot_data/Figure-5/._20190228_sl1-6l1g-6h.txt
- plot_data/Figure-5/20190312_sl2-dmso.txt
- __MACOSX/plot_data/Figure-5/._20190312_sl2-dmso.txt
- plot_data/Figure-5/untr + LatB.txt
- __MACOSX/plot_data/Figure-5/._untr + LatB.txt
- plot_data/Figure-5/LatB, 6L1G.txt
- __MACOSX/plot_data/Figure-5/._LatB, 6L1G.txt
- plot_data/Figure-5/20190228_sl1-6l1g-5min.txt
- __MACOSX/plot_data/Figure-5/._20190228_sl1-6l1g-5min.txt
- plot_data/Figure-5/20190312_sl2-utr-post.txt
- __MACOSX/plot_data/Figure-5/._20190312_sl2-utr-post.txt
- plot_data/Figure-5/6L1G UP.txt
- __MACOSX/plot_data/Figure-5/._6L1G UP.txt
- plot_data/Figure-5/20190312_sl2-arry+6g.txt
- __MACOSX/plot_data/Figure-5/._20190312_sl2-arry+6g.txt
- __MACOSX/plot_data/._Figure-5
- __MACOSX/._plot_data
