# Supplementary material for: Apoptosis-inducing anti-HER2 agents operate through oligomerization-induced receptor immobilization
Source: Commun Biol. 2021 Jun 21;4:762. doi: 10.1038/s42003-021-02253-4 (PMC8217238; doi:10.1038/s42003-021-02253-4)
Supplement: Supplementary file 3 — Supplementary Data 2 [file 42003_2021_2253_MOESM3_ESM.zip › plot_data/Figure-7/source data Fig7a-c.xlsx]

## Sheet: OL4G
Free Difusion				Confined Diffusion				Time [s]	Confinement Index		Confinement Threshold
Time [s]	Δμx [nm]	Δμy [nm]		Time [s]	Δμx [nm]	Δμy [nm]		0.032	1.39042		8.68496
0.032	137.608	-1294.89		4.256	-323.562	1050.23		0.064	1.37848
0.064	182.548	-1370.43		4.288	-270.062	1124.49		0.096	1.12803
0.096	222.138	-1384.13		4.32	-273.272	1143.53		0.128	1.02925
0.128	343.048	-1329.02		4.352	-254.012	1157.12		0.16	1.20487
0.16	298.108	-1253.8		4.384	-285.042	1125.24		0.192	0.964218
0.192	399.758	-1244.06		4.416	-275.412	1164.4		0.224	0.941971
0.224	414.738	-1035.73		4.448	-283.972	1124.38		0.256	1.04886
0.256	570.958	-1041.51		4.48	-254.012	1117.64		0.288	1.24045
0.288	581.658	-1116.09		4.512	-288.252	1161.51		0.32	1.8147
0.32	597.708	-1114.7		4.544	-276.482	1118.6		0.352	2.50829
0.352	774.258	-981.806		4.576	-256.152	1139.68		0.384	3.46577
0.384	834.178	-1134.71		4.608	-277.552	1115.18		0.416	3.13208
0.416	839.528	-1066.23		4.64	-260.432	1152.95		0.448	3.11715
0.448	752.858	-1075.86		4.672	-283.972	1107.26		0.48	3.23061
0.48	685.448	-1122.51						0.512	3.19075
0.512	566.678	-993.255						0.544	2.75031
0.544	599.848	-983.732						0.576	2.84005
0.576	581.658	-923.812						0.608	2.69513
0.608	596.638	-948.529						0.64	2.97283
0.64	620.178	-951.739						0.672	2.97729
0.672	569.888	-972.39						0.704	2.99875
0.704	483.218	-772.3						0.736	2.93677
0.736	460.748	-782.251						0.768	2.88624
0.768	414.738	-749.295						0.8	3.18785
0.8	328.068	-826.442						0.832	4.4391
0.832	398.688	-844.525						0.864	5.24793
0.864	349.468	-918.355						0.896	6.27121
0.896	351.608	-943.393						0.928	6.85554
0.928	316.298	-999.889						0.96	3.65327
0.96	226.418	-898.132						0.992	3.31507
0.992	308.808	-870.74						1.024	3.22955
1.024	339.838	-959.229						1.056	2.95403
1.056	376.218	-980.415						1.088	3.11686
1.088	379.428	-758.497						1.12	2.94207
1.12	462.888	-659.094						1.152	2.69219
1.152	467.168	-814.458						1.184	2.50825
1.184	426.508	-834.681						1.216	1.72881
1.216	468.238	-753.04						1.248	1.17744
1.248	485.358	-730.57						1.28	0.98322
1.28	557.048	-642.188						1.312	0.928088
1.312	566.678	-634.698						1.344	1.03364
1.344	657.628	-569.107						1.376	1.14036
1.376	725.038	-343.872						1.408	1.35676
1.408	788.168	-319.904						1.44	1.75731
1.44	792.448	-388.919						1.472	2.58945
1.472	866.278	-376.614						1.504	2.5887
1.504	905.868	-376.186						1.536	1.73286
1.536	974.348	-551.88						1.568	1.34479
1.568	983.978	-596.071						1.6	1.07591
1.6	805.288	-505.87						1.632	1.00422
1.632	774.258	-485.754						1.664	1.11978
1.664	666.188	-580.877						1.696	1.3534
1.696	476.798	-504.265						1.728	1.98711
1.728	491.778	-631.916						1.76	2.28641
1.76	452.188	-639.941						1.792	2.17707
1.792	463.958	-664.551						1.824	1.53063
1.824	496.058	-527.484						1.856	1.06977
1.856	428.648	-589.865						1.888	1.06419
1.888	395.478	-715.269						1.92	1.10018
1.92	282.058	-588.581						1.952	1.18469
1.952	129.048	-721.582						1.984	1.39918
1.984	50.9383	-856.295						2.016	1.50968
2.016	-13.2617	-903.375						2.048	1.56766
2.048	154.728	-840.78						2.08	1.55343
2.08	117.278	-677.177						2.112	1.39922
2.112	276.708	-570.926						2.144	1.58863
2.144	239.258	-495.277						2.176	2.27599
2.176	116.208	-503.088						2.208	2.60775
2.208	-22.8917	-551.773						2.24	2.98355
2.24	0.648294	-519.994						2.272	3.76929
2.272	103.368	-447.769						2.304	4.18754
2.304	127.978	-488.536						2.336	4.0213
2.336	69.1283	-409.998						2.368	3.72075
2.368	114.068	-244.897						2.4	3.45678
2.4	105.508	-343.551						2.432	2.62091
2.432	10.2783	-388.705						2.464	2.30184
2.464	-10.0517	-541.608						2.496	2.08676
2.496	7.06829	-542.999						2.528	1.77011
2.528	-107.422	-495.384						2.56	1.53594
2.56	-95.6517	-408.072						2.592	1.25619
2.592	-166.272	-283.845						2.624	1.39868
2.624	-228.332	-328.999						2.656	2.07204
2.656	-184.462	-268.865						2.688	2.77309
2.688	-102.072	-74.2322						2.72	3.17758
2.72	-203.722	-90.6032						2.752	3.10068
2.752	-333.192	-102.266						2.784	2.88304
2.784	-276.482	-125.057						2.816	2.73983
2.816	-194.092	-262.766						2.848	2.47208
2.848	-75.3217	-276.783						2.88	2.27382
2.88	-46.4317	-130.835						2.912	2.71256
2.912	-83.8817	-115.962						2.944	1.95784
2.944	30.6083	-79.2612						2.976	1.67775
2.976	15.6283	-197.71						3.008	1.52853
3.008	40.2383	-147.527						3.04	1.16448
3.04	33.8183	-33.5722						3.072	1.00481
3.072	-114.912	32.2328						3.104	1.03909
3.104	-173.762	205.787						3.136	1.36536
3.136	-236.892	171.761						3.168	1.98344
3.168	-252.942	200.758						3.2	2.35699
3.2	-340.682	260.785						3.232	2.34322
3.232	-211.212	349.809						3.264	1.48264
3.264	-303.232	206.536						3.296	1.26425
3.296	-311.792	187.276						3.328	1.33743
3.328	-356.732	321.561						3.36	1.27716
3.36	-546.122	346.599						3.392	1.41428
3.392	-575.012	354.41						3.424	1.68185
3.424	-735.512	412.19						3.456	2.52891
3.456	-664.892	490.3						3.488	3.88327
3.488	-468.012	498.432						3.52	4.43129
3.52	-545.052	542.409						3.552	4.6771
3.552	-646.702	518.441						3.584	5.4602
3.584	-537.562	592.057						3.616	5.472
3.616	-527.932	603.72						3.648	5.4174
3.648	-606.042	513.84						3.68	3.96562
3.68	-658.472	439.903						3.712	3.08727
3.712	-705.552	425.244						3.744	2.51624
3.744	-670.242	427.919						3.776	2.01066
3.776	-641.352	454.562						3.808	1.49333
3.808	-549.332	637.639						3.84	1.34893
3.84	-596.412	719.708						3.872	1.64422
3.872	-479.782	690.604						3.904	2.24112
3.904	-541.842	754.055						3.936	3.89561
3.936	-407.022	716.177						3.968	3.50241
3.968	-352.452	803.168						4	3.3218
4	-296.812	774.492						4.032	2.65181
4.032	-454.102	811.514						4.064	2.65577
4.064	-415.582	849.499						4.096	3.01566
4.096	-371.712	854.849						4.128	2.73821
4.128	-371.712	984.212						4.16	2.95532
4.16	-315.002	1007.75						4.192	3.67722
4.192	-285.042	1085.65						4.224	5.42263
4.224	-285.042	1077.41						4.256	10.9245
4.704	-290.392	1133.05						4.288	18.9381
4.736	-279.692	1123.63						4.32	32.6498
4.768	-298.952	1168.79						4.352	31.6737
4.8	-383.482	1203.13						4.384	37.3654
4.832	-400.602	1090.03						4.416	111.057
4.864	-511.882	982.821						4.448	103.018
4.896	-687.362	880.85						4.48	96.3496
4.928	-593.202	1063.07						4.512	94.8852
4.96	-527.932	1289.16						4.544	93.4402
4.992	-660.612	1237.16						4.576	115.133
5.024	-524.722	1235.23						4.608	81.3116
5.056	-488.342	1253.74						4.64	25.9597
5.088	-434.842	1191.36						4.672	15.5009
5.12	-325.702	1002.51						4.704	5.43
5.152	-280.762	959.602						4.736	1.98131
5.184	-204.792	929.321						4.768	1.74907
5.216	-316.072	804.773						4.8	1.61321
5.248	-396.322	979.825						4.832	1.44102
5.28	-393.112	1035.89						4.864	1.52503
5.312	-471.222	1244.01						4.896	1.69662
5.344	-378.132	1300.61						4.928	1.952
5.376	-534.352	1285.42						4.96	1.74105
5.408	-715.182	1260.81						4.992	1.42143
5.44	-850.002	1357.86						5.024	1.11584
								5.056	1.10604
								5.088	1.14501
								5.12	1.3208
								5.152	1.58622
								5.184	1.56503
								5.216	1.44916
								5.248	1.06054
								5.28	0.715567
								5.312	0.698623
								5.344	0.716097
								5.376	0.885161
								5.408	0.998508
								5.44	1.28041

## Sheet: GL4G
Free Difusion				Confined Diffusion				Time [s]	Confinement Index		Confinement Threshold
Time [s]	Δμx [nm]	Δμy [nm]		Time [s]	Δμx [nm]	Δμy [nm]		0.032	2.03042		8.68496
0.032	713.181	-381.88		1.504	7.40894	-267.39		0.064	2.56677
0.064	567.447	-341.22		1.536	72.3579	-320.89		0.096	2.77036
0.096	673.591	-386.16		1.568	41.0069	-361.55		0.128	3.94539
0.128	706.761	-473.9		1.6	-22.7651	-316.61		0.16	5.88591
0.16	732.441	-392.58		1.824	-94.4551	-147.55		0.192	6.15281
0.192	623.301	-308.05		1.856	-102.801	-132.57		0.224	6.74274
0.224	657.541	-289.86		1.888	-113.073	-100.47		0.256	5.64768
0.256	690.711	-202.12		1.92	-131.477	-140.06		0.288	7.04893
0.288	698.201	-222.45		1.952	-63.6391	-120.8		0.32	8.81969
0.32	622.231	-308.05		1.984	-110.612	-131.5		0.352	9.03264
0.352	643.631	-289.86		2.016	-93.1711	-165.74		0.384	6.01279
0.384	620.091	-289.86		2.048	-112.003	-130.43		0.416	5.02682
0.416	519.297	-287.72		2.08	-101.196	-144.34		0.448	5.52032
0.448	513.198	-249.2		2.112	-165.61	-166.81		0.48	5.53788
0.48	516.194	-288.79		2.144	-124.629	-158.25		0.512	5.99216
0.512	614.741	-282.37		2.176	-112.324	-122.94		0.544	6.42867
0.544	584.995	-85.4904		2.208	-104.085	-163.6		0.576	7.15001
0.576	586.279	-81.2104		2.24	-109.863	-132.57		0.608	6.80577
0.608	589.275	-174.3		2.272	-73.3761	-124.01		0.64	7.84527
0.64	658.611	-268.46		2.304	-114.036	-146.48		0.672	10.9057
0.672	570.871	-189.28		2.336	-54.0091	-161.46		0.704	9.86309
0.704	554.714	-170.02		2.368	-86.4301	-155.04		0.736	3.11566
0.736	545.726	-159.32		2.4	-135.864	-109.03		0.768	1.56746
0.768	512.235	-102.61		2.432	-107.509	-127.22		NaN	NaN
0.832	566.698	-167.88		2.464	-106.653	-126.15		0.832	0.88147
0.864	644.701	-241.71		2.496	-115.427	-149.69		0.864	0.902593
0.896	687.501	-513.49		2.528	-105.155	-114.38		0.896	1.01701
0.928	590.238	-627.231		3.936	-139.93	468.77		0.928	1.53237
0.96	556.64	-679.768		3.968	-168.927	571.49		0.96	1.67108
0.992	518.013	-651.734		4	-253.136	558.65		0.992	2.68419
1.024	586.493	-585.18		4.032	-245.646	550.09		1.024	3.18051
1.056	569.052	-592.67		4.064	-214.937	498.73		1.056	2.02919
1.088	601.259	-579.83		4.096	-212.583	503.01		1.088	1.46186
1.12	675.731	-570.2		4.128	-228.954	556.51		1.12	1.23809
1.152	564.023	-390.44		4.16	-223.39	498.73		1.152	1.0737
1.184	612.601	-289.86		4.192	-261.054	497.66		1.184	1.08849
1.216	488.481	-234.22		4.224	-293.582	477.33		1.216	1.14724
1.248	373.884	-225.66		4.256	-230.559	467.7		1.248	1.14433
1.28	224.833	-362.62		4.288	-261.482	511.57		1.28	1.2065
1.312	177.218	-397.93		4.32	-199.957	513.71		1.312	1.15772
1.344	282.292	-407.56		4.352	-216.97	494.45		1.344	1.54973
1.376	264.102	-404.35		4.384	-280.314	530.83		1.376	2.26369
1.408	116.335	-338.01		4.416	-256.881	527.62		1.408	3.14789
1.44	-24.7981	-301.63		4.448	-263.301	490.17		1.44	3.15269
1.472	-25.0121	-222.45		4.48	-245.325	495.52		1.472	3.40419
1.632	91.5109	-286.65		4.512	-278.388	473.05		1.504	5.33528
1.664	46.4639	-294.14		4.544	-209.908	520.13		1.536	12.7344
1.696	86.2679	-329.45		4.576	-200.706	496.59		1.568	14.8341
1.728	-11.7441	-269.53		4.608	-288.553	492.31		1.6	8.71368
1.76	35.2289	-125.08		4.672	-259.128	536.18		1.632	8.87852
1.792	1.30994	-211.75		4.704	-248	508.36		1.664	5.75378
2.56	-67.5981	-156.11		4.736	-225.209	535.11		1.696	4.57783
2.592	-136.185	-117.59		4.768	-258.914	531.9		1.728	4.0998
2.624	-147.634	-158.25		4.8	-231.094	491.24		1.76	3.8408
2.656	-109.649	-112.24		4.832	-236.979	503.01		1.792	4.36129
2.688	-181.446	-144.34		4.864	-226.493	488.03		1.824	4.98712
2.72	-339.271	-116.52		4.896	-228.419	489.1		1.856	9.59146
2.752	-293.261	24.7196		4.928	-207.019	532.97		1.888	14.2281
2.784	-271.005	80.3596		4.96	-232.592	541.53		1.92	24.3454
2.816	-220.608	-12.7304		4.992	-206.698	510.5		1.952	50.1408
2.848	-268.33	68.5896		5.024	-243.72	511.57		1.984	48.8592
2.88	-250.782	-69.4404		5.056	-201.455	491.24		2.016	48.295
2.912	-162.507	-57.6704		5.088	-244.255	526.55		2.048	54.074
2.944	-239.868	-99.4004		5.12	-219.003	534.04		2.08	55.9634
2.976	-282.882	-117.59		5.152	-265.762	492.31		2.112	62.6543
3.008	-348.045	-233.15		5.184	-268.865	484.82		2.144	63.9675
3.04	-337.238	-202.12		5.216	-274.429	486.96		2.176	47.8415
3.072	-403.471	-297.35		5.248	-220.929	486.96		2.208	47.1076
3.104	-407.216	-185		5.28	-256.988	521.2		2.24	38.9959
3.136	-351.897	-60.8804						2.272	57.1085
3.168	-334.349	-11.6604						2.304	62.5297
3.2	-204.772	-83.3504						2.336	62.6683
3.232	-125.378	-247.06						2.368	64.1331
3.264	-108.044	-241.71						2.4	55.2519
3.296	-104.941	-232.08						2.432	50.5606
3.328	-157.585	-180.72						2.464	41.5689
3.36	-287.697	-42.6904						2.496	56.7706
3.392	-284.594	-17.0104						2.528	42.5698
3.424	-359.815	47.1896						2.56	9.12118
3.456	-354.679	55.7496						2.592	5.22561
3.488	-336.382	81.4296						2.624	3.64426
3.52	-332.316	0.109594						2.656	3.66139
3.552	-342.588	-152.9						2.688	3.28152
3.616	-308.669	39.6996						2.72	4.04825
3.648	-411.496	79.2896						2.752	4.33247
3.68	-330.604	117.81						2.784	5.04211
3.712	-275.499	121.02						2.816	5.96021
3.776	-219.966	-2.03041						2.848	4.51794
3.808	-253.457	-253.48						2.88	3.9098
3.84	-319.797	-120.8						2.912	2.74189
3.872	-273.787	92.1296						2.944	2.9804
3.904	-256.025	340.37						2.976	3.20203
								3.008	3.85388
								3.04	3.68504
								3.072	3.31562
								3.104	2.68612
								3.136	2.29681
								3.168	2.28914
								3.2	2.20905
								3.232	2.5665
								3.264	2.45349
								3.296	2.19706
								3.328	1.98819
								3.36	1.88066
								3.392	2.15311
								3.424	2.607
								3.456	4.44374
								3.488	7.78908
								3.52	7.33695
								3.552	6.71209
								NaN	NaN
								3.616	4.97408
								3.648	2.60687
								3.68	2.4301
								3.712	2.63789
								NaN	NaN
								3.776	1.04186
								3.808	0.722636
								3.84	0.589348
								3.872	0.522012
								3.904	0.549427
								3.936	0.578381
								3.968	0.957012
								4	2.37981
								4.032	9.13766
								4.064	16.3949
								4.096	22.0434
								4.128	32.7529
								4.16	34.9569
								4.192	39.6853
								4.224	34.1559
								4.256	34.8778
								4.288	42.6094
								4.32	45.1441
								4.352	40.3378
								4.384	42.6971
								4.416	41.4011
								4.448	35.89
								4.48	38.1653
								4.512	38.9095
								4.544	44.4748
								4.576	40.9571
								4.608	40.3686
								NaN	NaN
								4.672	51.2748
								4.704	53.1564
								4.736	63.444
								4.768	74.9278
								4.8	74.8204
								4.832	80.5333
								4.864	82.6466
								4.896	75.6428
								4.928	88.4156
								4.96	85.821
								4.992	65.7664
								5.024	53.7672
								5.056	45.4413
								5.088	48.7162
								5.12	52.6505
								5.152	53.6097
								5.184	38.1171
								5.216	44.9735
								5.248	43.0473
								5.28	36.191
								5.312	35.3092
								5.344	32.2966
								5.376	37.6679
								5.408	24.4051

## Sheet: 6L1G
Free Difusion				Confined Diffusion				Time [s]	Confinement Index		Confinement Threshold
Time [s]	Δμx [nm]	Δμy [nm]		Time [s]	Δμx [nm]	Δμy [nm]		0.032	10.4923		8.68496
0.64	28.6348	536.412		0.032	35.0548	486.443		0.064	9.35385
0.672	-3.4652	525.926		0.064	61.8048	456.269		0.096	10.1514
0.704	-19.5152	618.909		0.096	57.5248	488.904		0.128	12.3025
0.736	-79.4352	519.72		0.128	50.0348	447.709		0.16	12.73
0.768	-106.185	504.954		0.16	-32.3552	408.547		0.192	12.9189
0.8	-157.117	569.047		0.192	-6.6752	337.82		0.224	10.9265
0.928	-110.465	526.247		0.224	15.7948	359.648		0.256	10.0619
0.96	-122.235	573.541		0.256	99.2548	385.328		0.288	8.33023
0.992	-163.323	545.614		0.288	-16.3052	404.588		0.32	8.86886
1.024	-128.655	513.407		0.32	-8.8152	421.922		0.352	10.0496
1.056	-115.815	420.424		0.352	94.9748	414.004		0.384	11.9651
1.088	-69.8052	391.534		0.384	96.0448	489.439		0.416	11.2388
1.12	-67.6652	344.775		0.416	99.2548	492.007		0.448	10.7506
1.152	-4.5352	344.026		0.448	117.445	493.077		0.48	13.526
1.184	36.1248	297.695		0.48	85.3448	474.459		0.512	16.8263
1.216	48.9648	298.23		0.512	57.5248	524.321		0.544	12.691
1.984	35.0548	256.607		0.544	52.1748	509.769		0.576	10.7256
2.016	10.4448	221.404		0.576	26.4948	568.512		0.608	10.0724
2.048	21.1448	159.451		0.608	-9.8852	588.307		0.64	8.4831
2.08	0.814795	198.72		0.832	-123.305	568.084		0.672	8.3722
2.112	26.4948	196.687		0.864	-242.503	541.334		0.704	6.06455
2.144	99.2548	181.386		0.896	-244.964	538.766		0.736	5.14763
2.176	67.1548	104.667		1.248	26.4948	243.767		0.768	5.69674
2.208	115.305	95.8933		1.28	-15.2352	264.525		0.8	7.33169
2.624	83.2048	-79.9077		1.312	-75.1552	275.653		0.832	9.42909
2.656	37.1948	-57.7587		1.344	-110.465	217.659		0.864	14.8623
2.688	1.8848	-81.1917		1.376	-73.0152	188.341		0.896	11.6779
2.72	66.0848	-74.5577		1.408	4.0248	269.019		0.928	7.72864
2.752	-0.255205	-157.483		1.44	66.0848	292.452		0.96	5.37085
2.784	-36.6352	-134.157		1.472	-13.0952	333.112		0.992	4.07584
2.816	-143.742	-125.918		1.504	-45.1952	346.059		1.024	3.35802
2.848	-161.183	-155.236		1.536	-58.0352	353.335		1.056	3.33093
3.264	-89.0652	-157.162		1.568	-79.4352	307.967		1.088	2.92641
3.296	-128.655	-152.026		1.6	-21.6552	355.154		1.12	3.47485
3.328	-119.025	-222.004		1.632	-40.9152	356.545		1.152	5.06577
3.36	-105.115	-277.002		1.664	-24.8652	357.508		1.184	7.01087
3.392	-2.3952	-249.717		1.696	-37.7052	328.939		1.216	7.92051
3.424	62.8748	-229.815		1.728	5.0948	343.384		1.248	10.0082
3.456	138.845	-210.448		1.76	-13.0952	376.982		1.28	10.1592
3.488	269.385	-216.761		1.792	-50.5452	349.376		1.312	10.491
3.52	191.275	-242.655		1.824	-35.5652	358.043		1.344	9.80146
3.552	199.835	-301.505		1.856	-59.1052	340.816		1.376	9.54594
3.584	198.765	-306.32		1.888	-7.7452	347.557		1.408	10.0208
3.616	158.105	-301.398		1.92	-47.3352	302.51		1.44	9.3726
4.512	157.035	-389.566		1.952	-25.9352	278.649		1.472	9.09353
4.544	-13.0952	-439.856		2.24	113.165	86.3703		1.504	11.6288
4.576	25.4248	-433.329		2.272	150.615	63.3653		1.536	21.9331
4.608	27.5648	-434.078		2.304	142.055	33.5123		1.568	26.6708
4.64	-51.6152	-492.179		2.336	142.055	43.3563		1.6	57.1606
				2.368	60.7348	36.5083		1.632	59.9005
				2.4	143.125	9.97227		1.664	59.809
				2.432	102.465	42.5003		1.696	59.2784
				2.464	66.0848	16.6063		1.728	98.6616
				2.496	165.595	3.55227		1.76	67.4099
				2.528	112.095	15.9643		1.792	44.6859
				2.56	142.055	-21.3787		1.824	24.5791
				2.592	79.9948	-68.1377		1.856	15.9246
				2.88	-59.1052	-137.902		1.888	9.35619
				2.912	-130.795	-176.529		1.92	9.16036
				2.944	-130.795	-209.913		1.952	9.12715
				2.976	-93.3452	-168.183		1.984	8.42342
				3.008	-18.4452	-149.351		2.016	7.81331
				3.04	-29.1452	-158.553		2.048	7.51784
				3.072	22.2148	-140.042		2.08	8.0219
				3.104	-41.9852	-172.035		2.112	7.90476
				3.136	-96.5552	-141.54		2.144	7.40719
				3.168	-128.655	-155.129		2.176	7.85758
				3.2	-29.1452	-180.381		2.208	7.96629
				3.232	-59.1052	-122.387		2.24	9.73211
				3.648	132.425	-301.291		2.272	15.9207
				3.68	10.4448	-355.219		2.304	23.8713
				3.712	46.8248	-292.517		2.336	25.0229
				3.744	66.0848	-350.832		2.368	28.8517
				3.776	123.865	-362.388		2.4	29.2187
				3.808	86.4148	-333.605		2.432	21.7406
				3.84	38.2648	-364.956		2.464	16.9135
				3.872	20.0748	-384.109		2.496	15.1002
				3.904	-14.1652	-395.879		2.528	11.8268
				3.936	-4.5352	-397.163		2.56	12.2024
				3.968	-3.4652	-365.598		2.592	9.27562
				4	9.3748	-380.043		2.624	7.62059
				4.032	16.8648	-362.816		2.656	5.75534
				4.064	-40.9152	-366.454		2.688	4.73278
				4.096	60.7348	-358.429		2.72	6.061
				4.128	-62.3152	-384.751		2.752	5.86272
				4.16	48.9648	-321.621		2.784	6.13749
				4.192	-32.3552	-373.195		2.816	7.4339
				4.224	31.8448	-318.946		2.848	8.25028
				4.256	27.5648	-372.339		2.88	13.7231
				4.288	54.3148	-336.066		2.912	12.2618
				4.32	61.8048	-332		2.944	12.4925
				4.352	4.0248	-402.299		2.976	14.2716
				4.384	67.1548	-371.376		3.008	16.5079
				4.416	27.5648	-457.832		3.04	15.8917
				4.448	10.4448	-347.729		3.072	17.5868
				4.48	2.9548	-424.555		3.104	23.4637
				4.672	-69.8052	-593.615		3.136	20.1169
				4.704	-40.9152	-573.178		3.168	16.7259
				4.736	-58.0352	-564.297		3.2	12.1355
				4.768	-91.2052	-546.535		3.232	12.2978
				4.8	-86.9252	-562.585		3.264	8.2841
				4.832	-70.8752	-596.504		3.296	5.24004
				4.864	-94.4152	-563.227		3.328	2.92485
				4.896	-1.3252	-633.847		3.36	2.43284
				4.928	-61.2452	-558.305		3.392	2.21906
				4.96	-81.5752	-564.939		3.424	2.23155
				4.992	-49.4752	-546.428		3.456	2.82269
				5.024	-68.7352	-568.791		3.488	4.02171
				5.056	-16.3052	-529.843		3.52	5.51086
				5.088	-73.0152	-570.503		3.552	6.32757
				5.12	-75.1552	-546.749		3.584	6.20444
				5.152	-115.815	-626.785		3.616	6.40278
								3.648	9.4769
								3.68	10.3628
								3.712	10.9772
								3.744	12.1205
								3.776	14.1262
								3.808	18.729
								3.84	18.4761
								3.872	22.9063
								3.904	20.094
								3.936	31.6468
								3.968	36.9061
								4	29.2521
								4.032	28.3747
								4.064	25.1626
								4.096	26.0389
								4.128	23.0988
								4.16	20.9862
								4.192	19.0957
								4.224	20.2907
								4.256	15.3691
								4.288	20.1699
								4.32	19.2945
								4.352	13.6814
								4.384	12.8051
								4.416	12.3071
								4.448	13.2015
								4.48	11.3284
								4.512	6.34064
								4.544	5.65212
								4.576	4.91483
								4.608	5.21182
								4.64	4.9995
								4.672	8.70811
								4.704	9.70537
								4.736	11.6116
								4.768	26.0427
								4.8	38.5011
								4.832	37.0236
								4.864	38.6556
								4.896	29.9129
								4.928	32.2924
								4.96	32.4088
								4.992	23.951
								5.024	23.5843
								5.056	27.9735
								5.088	26.0814
								5.12	23.1771
								5.152	23.3594
