# Supplementary material for: Apoptosis-inducing anti-HER2 agents operate through oligomerization-induced receptor immobilization
Source: Commun Biol. 2021 Jun 21;4:762. doi: 10.1038/s42003-021-02253-4 (PMC8217238; doi:10.1038/s42003-021-02253-4)
Supplement: Supplementary file 3 — Supplementary Data 2 [file 42003_2021_2253_MOESM3_ESM.zip › plot_data/Figure-7/source data Fig 6b-f and 7d-f.xlsx]

## Sheet: Loc. Density
'untreated'	'0L4G'	'GL4G'	'6L46'	'PZB'	'TZB'	'6L1G'
0.530421	0.314709	0.670963	0.21597	0.25818	0.796785	0.376219
0.552902	0.463127	0.635768	0.482502	0.519992	0.485007	0.321489
0.558313	0.354117	0.6251	0.641164	0.759721	0.544857	0.397727
	0.351715	0.504942	0.391372	0.985858	0.570568	0.452813
	0.174995	0.64637	0.300813	0.36351		0.696574
	0.529887	0.431126	0.38781
	0.810127		0.621713
			0.618149

## Sheet: Immobile Fraction
'untreated'	'0L4G'	'GL4G'	'6L46'	'PZB'	'TZB'	'6L1G'
3.75113	6.70247	28.4175	18.4664	31.2594	18.9938	60.1273
5.7608	2.71645	26.5985	5.16857	11.8684	10.0016	49.5814
7.4151	4.16359	20.1315	16.8131	16.0752	16.262	60.3132
	7.23824	10.0016	19.6297	10.2195	15.1276	42.3944
	16.5522	11.0717	20.0029	6.5199		72.1871
	3.43292	16.8088	13.6445
	1.38459		14.8364
			11.5185

## Sheet: Diffusion Coefficient
'untreated'	'0L4G'	'GL4G'	'6L46'	'PZB'	'TZB'	'6L1G'
215.163	191.246	111.141	108.248	110.252	115.601	54.0809
193.696	188.471	131.385	140.33	153.92	164.069	66.6413
216.134	240.725	147.709	120.758	120.329	136.38	71.173
	155.287	123.526	121.302	135.022	138.129	64.9092
	191.998	142.713	105.572	116.496		64.4853
	228.938	166.238	131.66
	192.792		110.753
			115.472

## Sheet: Mobile Dual-lab Fraction
'untreated'	'0L4G'	'GL4G'	'6L46'	'PZB'	'TZB'	'6L1G'
0	0.0485425	0.14387	0.104459	0	0.127133	1.63602
0.0195874	0	0.591311	0.422265	1.21449	0.375163	1.04403
0.0956982	0	0.104417	0.524806	0.743057	0.388636	0.378026
	0	0.523073	2.30387	0.310837	0.0905793	2.21546
	0	0.707501	1.32773	0.0910728		0.861808
	0	0.155802	0.317288
	0.0449932		0.846421
			1.4315

## Sheet: Immobile Dual-lab Fraction
'untreated'	'0L4G'	'GL4G'	'6L46'	'PZB'	'TZB'	'6L1G'
0	0	0.141055	0	0.0748312	0	8.54657
0.0262436	0	0.0572225	0	1.94902	0	5.89895
0	0	0.348347	0.218533	0.106374	0.985092	4.75167
	0	0.702355	0.489864	0.0265877	0.738705	1.57391
	0.448903	0.201765	0.183957	0		6.41876
	0	0.84442	0
	0		0
			0.0835724

## Sheet: Conf. Fraction
'untreated'	'0L4G'	'GL4G'	'6L46'	'PZB'	'TZB'	'6L1G'
0.0448718	0.0851064	0.292308	0.225	0.146667	0.0774648	0.565789
0.0434783	0.025641	0.203488	0.0654206	0.124138	0.0377358	0.573529
0.0301205	0.0222222	0.133333	0.160804	0.192	0.0820896	0.597122
	0.0315789	0.155556	0.116788	0.157895		0.571429
	0	0.128713	0.174603	0.114583		0.713592
	0.0555556	0.191176	0.106061
	0.03125		0.0984848
			0.119048

## Sheet: Conf. Trans. Prob.
'untreated'	'0L4G'	'GL4G'	'6L46'	'PZB'	'TZB'	'6L1G'
0.00388332	0.012715	0.0337267	0.0391061	0.0318417	0.0128976	0.129498
0.0188953	0.0081822	0.0268386	0.0195843	0.0162048	0.0204497	0.0917364
0.00754545	0.00755192	0.0180335	0.0236314	0.0310615	0.0165786	0.107514
	0.0127606	0.0260932	0.0272532	0.0268503		0.0909837
	0.00994244	0.0192324	0.0378921	0.0266803		0.134493
	0.00776484	0.0113272	0.0236984
	0.00688299		0.029734
			0.0297679

## Sheet: Mob. Trans. Prob.
'untreated'	'0L4G'	'GL4G'	'6L46'	'PZB'	'TZB'	'6L1G'
0.0595981	0.0818071	0.0354931	0.0826446	0.0542134	0.0670927	0.0356271
0.0764553	0.147465	0.0346526	0.165426	0.07291	0.0592922	0.0454876
0.0553506	0.140299	0.0428913	0.0704378	0.0705767	0.073071	0.0302846
	0.100922	0.0849985	0.0665917	0.0776081		0.0475651
	0.0614859	0.0543437	0.0935564	0.139809		0.0195492
	0.0779037	0.0308539	0.0879317
	0.180645		0.0831643
			0.135641
