# Supplementary material for: Apoptosis-inducing anti-HER2 agents operate through oligomerization-induced receptor immobilization
Source: Commun Biol. 2021 Jun 21;4:762. doi: 10.1038/s42003-021-02253-4 (PMC8217238; doi:10.1038/s42003-021-02253-4)
Supplement: Supplementary file 3 — Supplementary Data 2 [file 42003_2021_2253_MOESM3_ESM.zip › plot_data/Figure-3/untr. (bas.).txt]

Time (s)	Untr. (bs.)	Untr. (bs.)	Untr. (bs.)	Untr. (bs.)	Untr. (bs.)
-6.033	1.315105	1.172345	1.014388	1.121963	0.9001852
-5.033	1.163595	1.233069	1.153681	0.9546828	0.9988602
-4.033	1.167569	1.131103	1.019638	0.9182169	1.067208
-3.033	1.069626	1.109258	0.9236215	1.105959	1.109108
-2.033	0.9989145	0.9989145	0.9989145	0.9989145	0.9989145
0	0	0	0	0	0
9.005	0.4390907	0.3291692	0.293086	0.4602841	0.4035702
18.014	0.4754459	0.534073	0.4258548	0.4791048	0.4119516
27	0.6291645	0.5809143	0.2945999	0.5930378	0.4854819
35.997	0.487865	0.7091712	0.5951455	1.067119	0.5767121
45.012	0.6882389	0.7103583	0.5080506	0.775346	0.5818771
