# Supplementary material for: Apoptosis-inducing anti-HER2 agents operate through oligomerization-induced receptor immobilization
Source: Commun Biol. 2021 Jun 21;4:762. doi: 10.1038/s42003-021-02253-4 (PMC8217238; doi:10.1038/s42003-021-02253-4)
Supplement: Supplementary file 3 — Supplementary Data 2 [file 42003_2021_2253_MOESM3_ESM.zip › plot_data/Figure-3/PZB+TZB.txt]

Time (s)	PZB+TZB	PZB+TZB	PZB+TZB	PZB+TZB	PZB+TZB
-6.03	1.08454	0.9826903	0.9935777	1.088344	1.04264
-5.039	1.033402	1.244513	1.055389	0.9923664	1.045685
-4.039	1.014384	1.202774	1.024576	0.9627448	0.9139819
-3.021	1.007878	0.9534854	1.022551	0.8319781	0.9421534
-2.021	0.9997191	0.9997191	0.9997191	0.9997191	0.9997191
0	0	0	0	0	0
9.988	-0.0142162	0.0950951	-0.0153913	-0.0198664	0.05306048
19.987	-0.0263027	0.13568	-0.0059624	-0.0175024	-0.0026567
30.002	0.01982237	0.04424706	-0.0173448	-0.0168373	-0.0013849
40.002	0.02711013	0.02895339	-0.019641	-0.0079943	0.00700699
49.987	0.0585706	0.06601974	0.01613576	0.02645429	0.000036545
