# Supplementary material for: Apoptosis-inducing anti-HER2 agents operate through oligomerization-induced receptor immobilization
Source: Commun Biol. 2021 Jun 21;4:762. doi: 10.1038/s42003-021-02253-4 (PMC8217238; doi:10.1038/s42003-021-02253-4)
Supplement: Supplementary file 3 — Supplementary Data 2 [file 42003_2021_2253_MOESM3_ESM.zip › plot_data/Figure-3/6L1G (eq.).txt]

Time (s)	6L1G (eq.)	6L1G (eq.)	6L1G (eq.)	6L1G (eq.)	6L1G (eq.)
-6.033	0.9053307	1.015261	0.9113413	0.9339021	1.2446
-5.033	0.9992988	1.03896	1.039042	0.9964736	1.161723
-4.033	0.9323687	1.000894	1.06931	0.9356937	1.191095
-3.033	0.9019398	0.9377676	1.018253	1.021918	1.214082
-2.033	0.9979898	0.9979898	1.000129	0.9912954	0.9991481
0	0	0	0	0	0
9.005	-0.0458667	0.00189337	0.02623852	-0.0973009	0.0682402
18.014	-0.0159349	0.03782838	0.09842903	-0.0250142	-0.0176824
27	0.02506493	0.04993358	0.1018911	0.03043456	0.04378474
35.997	0.04927802	0.01705879	0.1178596	0.00706335	0.06357002
45.012	0.02628224	0.01147446	0.118501	-0.0491515	0.03547108
