# Supplementary material for: Apoptosis-inducing anti-HER2 agents operate through oligomerization-induced receptor immobilization
Source: Commun Biol. 2021 Jun 21;4:762. doi: 10.1038/s42003-021-02253-4 (PMC8217238; doi:10.1038/s42003-021-02253-4)
Supplement: Supplementary file 3 — Supplementary Data 2 [file 42003_2021_2253_MOESM3_ESM.zip › plot_data/Figure-3/PZB.txt]

Time (s)	PZB	PZB	PZB	PZB	PZB
-6.03	0.9818289	0.8915386	1.055557	0.8992829	1.116948
-5.039	0.9043685	0.9999977	1.021575	0.8315327	1.069844
-4.039	1.135022	0.9870054	1.060541	0.7060919	1.162607
-3.021	1.003188	1.021394	1.08132	1.07853	0.9843152
-2.021	0.9958704	0.9958704	0.9958704	0.9958704	0.9958704
0	0	0	0	0	0
9.988	0.1637363	0.07590738	0.09730765	-0.0111539	0.1866161
19.987	0.1303042	0.1349185	0.1612781	0.03848667	0.241673
30.002	0.2270787	0.1378002	0.1644885	0.1347625	0.2744889
40.002	0.3228855	0.2414499	0.213702	0.1202901	0.2240638
49.987	0.2573175	0.1973839	0.2364915	0.1121144	0.2712011
