# Supplementary material for: Apoptosis-inducing anti-HER2 agents operate through oligomerization-induced receptor immobilization
Source: Commun Biol. 2021 Jun 21;4:762. doi: 10.1038/s42003-021-02253-4 (PMC8217238; doi:10.1038/s42003-021-02253-4)
Supplement: Supplementary file 3 — Supplementary Data 2 [file 42003_2021_2253_MOESM3_ESM.zip › plot_data/Figure-3/untr. (eq.).txt]

Time (s)	Untr. (eq.)	Untr. (eq.)	Untr. (eq.)	Untr. (eq.)	Untr. (eq.)
-6.033	1.024211	0.984485	1.045672	1.028635	0.9194558
-5.033	1.091059	1.005902	1.074008	1.074539	1.044704
-4.033	1.03358	0.8889669	0.9664609	1.023559	0.9466685
-3.033	1.037709	1.25343	0.9527643	0.8815492	0.8791359
-2.033	1.002	1.002	0.9991661	1.000481	1.004792
0	0	0	0	0	0
9.005	0.1919168	0.2392383	0.3166045	0.33365	0.22049
18.014	0.4131638	0.2790607	0.2868077	0.4433513	0.2182839
27	0.3328596	0.2630273	0.4631172	0.6125361	0.311747
35.997	0.4839972	0.310032	0.4282291	0.5545154	0.3379147
45.012	0.5557284	0.6736022	0.3960368	0.6105424	0.3304146
