# Supplementary material for: Apoptosis-inducing anti-HER2 agents operate through oligomerization-induced receptor immobilization
Source: Commun Biol. 2021 Jun 21;4:762. doi: 10.1038/s42003-021-02253-4 (PMC8217238; doi:10.1038/s42003-021-02253-4)
Supplement: Supplementary file 3 — Supplementary Data 2 [file 42003_2021_2253_MOESM3_ESM.zip › plot_data/Figure-3/6L1G (bas.).txt]

Time (s)	6L1G (bs.)	6L1G (bs.)	6L1G (bs.)	6L1G (bs.)	6L1G (bs.)
-6.033	0.9841797	1.035546	1.039089	0.9052025	1.079748
-5.033	0.9127916	0.8837543	1.122535	1.203262	1.195186
-4.033	0.877481	1.022589	1.067802	0.8479796	0.9466251
-3.033	1.004364	0.9627174	1.056692	0.9171799	1.023487
-2.033	0.994915	0.994915	1.00125	0.9894272	0.9980763
0	0	0	0	0	0
9.005	-0.0187745	0.03216855	0.0142953	0.1064975	0.04752076
18.014	-0.0140309	0.07394855	0.0720389	0.1600497	0.01672266
27	0.1029515	0.1042724	0.06397813	0.1838834	0.03038293
35.997	0.04653923	0.08876343	0.08969987	0.1437178	0.03528147
45.012	-0.0104473	0.1319239	0.04164682	0.08470407	0.09201868
