# Supplementary material for: Apoptosis-inducing anti-HER2 agents operate through oligomerization-induced receptor immobilization
Source: Commun Biol. 2021 Jun 21;4:762. doi: 10.1038/s42003-021-02253-4 (PMC8217238; doi:10.1038/s42003-021-02253-4)
Supplement: Supplementary file 3 — Supplementary Data 2 [file 42003_2021_2253_MOESM3_ESM.zip › plot_data/Figure-3/TZB.txt]

Time (s)	TZB	TZB	TZB	TZB	TZB
-6.03	1.093842	0.9737905	1.063918	0.9423348	1.070143
-5.039	0.9869469	0.8936143	1.057126	0.9394097	1.125443
-4.039	1.124923	0.9483545	1.060719	1.161418	1.006977
-3.021	1.070646	0.9564709	1.024917	0.9897882	1.003517
-2.021	0.9996803	0.9996803	0.9996803	0.9996803	0.9996803
0	0	0	0	0	0
9.988	0.06724481	0.1140602	0.1940171	0.08990361	0.1095158
19.987	0.1889165	0.2757162	0.2351757	0.2183341	0.176507
30.002	0.1902844	0.1263998	0.2047179	0.219324	0.2667193
40.002	0.2294439	0.1358236	0.3102458	0.195815	0.3193969
49.987	0.2781099	0.2795639	0.3202232	0.2601863	0.3468616
