# Supplementary material for: Apoptosis-inducing anti-HER2 agents operate through oligomerization-induced receptor immobilization
Source: Commun Biol. 2021 Jun 21;4:762. doi: 10.1038/s42003-021-02253-4 (PMC8217238; doi:10.1038/s42003-021-02253-4)
Supplement: Supplementary file 3 — Supplementary Data 2 [file 42003_2021_2253_MOESM3_ESM.zip › plot_data/Figure-4/GL4G UP.txt]

	GL4G	GL4G	GL4G	GL4G	GL4G
-9.912	0.8979965	0.9096672	1.078108	1.204285	0.9193593
-7.914	0.9039803	0.912119	1.060402	1.091942	0.9038412
-5.896	1.033861	0.9400032	0.9592063	1.028179	0.9539367
-3.896	0.9735282	0.9754473	1.031477	1.178057	0.9978354
-1.895	0.9961594	0.9961594	0.9961594	0.9961594	0.9961594
0	0	0	0	0	0
2	0.0875123	0.113078	-0.0155892	-0.0302957	-0.0173081
4.001	0.0969634	0.1613857	0.09630715	0.1463372	0.1713677
6.001	0.02867652	0.2921036	0.1362913	0.06050968	0.1354211
8.019	0.07018785	0.27979	0.1958562	0.05199531	0.1794788
10.019	0.1082408	0.2974362	0.0546889	0.02066301	0.104253
12.019	0.1101289	0.4767878	0.09412789	0.3772164	0.1286693
14.003	0.09798504	0.3580161	0.145279	0.3015144	0.1171112
16.003	0.07220958	0.3183824	0.1471845	0.1735782	0.3276957
18.003	0.1966942	0.4744742	0.07263216	0.2423286	0.3506667
20.004	0.2115493	0.4293263	0.1398911	0.262969	0.3370844
22.02	0.1559205	0.4125951	0.076085	0.2170712	0.4442778
24.021	0.2463477	0.535188	0.09509856	0.2315296	0.3848612
26.021	0.2380992	0.4723998	0.1719299	0.216477	0.3784355
28.01	0.2326443	0.3573588	0.1464727	0.269594	0.5937246
