# Supplementary material for: Apoptosis-inducing anti-HER2 agents operate through oligomerization-induced receptor immobilization
Source: Commun Biol. 2021 Jun 21;4:762. doi: 10.1038/s42003-021-02253-4 (PMC8217238; doi:10.1038/s42003-021-02253-4)
Supplement: Supplementary file 3 — Supplementary Data 2 [file 42003_2021_2253_MOESM3_ESM.zip › plot_data/Figure-4/6L1G.txt]

	6L1G	6L1G	6L1G	6L1G	6L1G
-10.094	1.054275	1.02805	1.012947	1.113234	0.6999371
-8.094	0.976875	1.001612	1.062903	0.9665034	0.92418
-6.077	1.056236	1.065607	1.033667	1.168536	1.023843
-4.076	0.9935952	1.038751	1.107457	1.069608	0.8316039
-2.077	0.9957945	0.9957945	0.9957945	0.9957945	0.9957945
0	0	0	0	0	0
2	0.03798641	0.04534153	0.03563791	0.01008414	0.01304546
4	0.01974468	-0.04970371	-0.0467454	0.03306098	0.05825603
6	-0.02914916	0.01104627	-0.02977613	-0.03399115	0.1317706
8.018	0.02309984	-0.03170938	0.02827367	0.02271656	0.06677873
10.018	0.02918868	0.03242817	-0.003650634	0.04064032	0.0391499
12.018	0.000711834	0.02227045	-0.01746926	-0.005225117	0.1415134
14.005	0.1021554	0.02961044	-0.01138549	0.04038455	0.1122234
16.006	0.01816087	-0.005783384	0.02574901	0.009447647	0.08584696
18.006	0.006667883	-0.02816842	-0.001332049	0.03613231	0.04782457
20.006	-0.007947181	0.02396182	0.005965149	-0.006028141	0.1053003
22.018	0.06677868	0.05209706	-0.07038694	0.02627141	0.09157455
24.019	0.02878825	-0.003306502	-0.03855647	0.03203655	0.1610681
26.019	0.04074371	0.04110501	-0.02558034	0.07038876	0.1496866
28.008	-0.02544296	0.02946978	-0.05077088	0.01677063	0.1263789
