# Supplementary material for: Apoptosis-inducing anti-HER2 agents operate through oligomerization-induced receptor immobilization
Source: Commun Biol. 2021 Jun 21;4:762. doi: 10.1038/s42003-021-02253-4 (PMC8217238; doi:10.1038/s42003-021-02253-4)
Supplement: Supplementary file 3 — Supplementary Data 2 [file 42003_2021_2253_MOESM3_ESM.zip › plot_data/Figure-4/untreated u-slide 1.txt]

	Untr.	Untr.	Untr.	Untr.	Untr.
-9.912	0.907724	0.8285329	1.025134	1.226661	1.340959
-7.914	1.086874	0.852095	0.9751737	0.9646782	1.210421
-5.896	1.046412	0.9285094	1.069146	1.317054	1.288089
-3.896	0.9980346	0.8663679	0.9389293	1.223393	1.113023
-1.895	0.9932488	0.9932488	0.9932488	0.9932488	0.9932488
0	0	0	0	0	0
2	0.1753504	0.1872494	0.283177	0.195431	0.1886514
4.001	0.2022676	0.2907303	0.3294897	0.2991619	0.3941418
6.001	0.3371824	0.2775445	0.237942	0.5255435	0.3465264
8.019	0.3414703	0.335969	0.4615267	0.339565	0.4583023
10.019	0.3484593	0.4414129	0.4825193	0.4910881	0.4870153
12.019	0.3340903	0.4097101	0.5960059	0.5047918	0.4019146
14.003	0.3040134	0.4033651	0.3886552	0.454103	0.5014342
16.003	0.4068592	0.4571867	0.5408488	0.438729	0.4872009
18.003	0.4671906	0.356635	0.4976544	0.6139	0.5286068
20.004	0.3683968	0.4940395	0.4598824	0.4405818	0.5773975
22.02	0.5642587	0.463173	0.6242678	0.770062	0.6939741
24.021	0.4711364	0.5858517	0.5277281	0.6884894	0.6678094
26.021	0.5664061	0.5549194	0.4514264	0.6510619	0.5115221
28.01	0.4584407	0.4717854	0.6320103	0.6223864	0.5376336
