# Supplementary material for: Apoptosis-inducing anti-HER2 agents operate through oligomerization-induced receptor immobilization
Source: Commun Biol. 2021 Jun 21;4:762. doi: 10.1038/s42003-021-02253-4 (PMC8217238; doi:10.1038/s42003-021-02253-4)
Supplement: Supplementary file 3 — Supplementary Data 2 [file 42003_2021_2253_MOESM3_ESM.zip › plot_data/Figure-4/20190301_sl1-untr-pre.txt]

FRAPProcessing_v002	Utr.	Utr.	Utr.	Utr.	Utr.	Utr.	Utr.	Utr.	Utr.	Utr.
-9.875	1.00280335970233	1.06902049347475	1.07625335696946	1.14802719617073	0.954771782742805
-7.876	1.02971971995449	1.02292322748975	1.04349497548176	1.09756668898935	1.04356111659081
-5.876	1.04019759467329	1.03527660394251	1.08059738994065	1.11622330443066	1.0574215814669
-3.876	1.01530763201123	0.982891600911477	1.1136817085773	1.00742645785244	1.00484025559602
-1.875	1	1	1	1	1
0	0	0	0	0	0
2	0.100914333506719	0.118016479285936	0.0858593591449589	0.148384949534419	0.146700745776011
4	0.253857824892893	0.21057656058063	0.102972515651748	0.253592490742819	0.244603218304449
6	0.280737176783297	0.313864368726332	0.251042296608588	0.298779195516975	0.32023709133773
8	0.281274443350799	0.352276067988757	0.340393501931118	0.473189592705635	0.318806598858709
10	0.413431873517093	0.423786112127014	0.277818434209482	0.454620126560723	0.376945087989792
12	0.405162260927795	0.397323282452581	0.35785301585283	0.419138663961698	0.451244808789264
14.001	0.390103409736676	0.537457925921731	0.377563388865749	0.467653526587605	0.490871620475932
16.001	0.469446378593484	0.590708263061153	0.385339096704289	0.493022739124304	0.533215447769818
18.001	0.495601027004085	0.654458784291512	0.396979719469115	0.645696231691278	0.524020464897
20.002	0.5411860912584	0.643684559279493	0.369803745035116	0.573406186235884	0.585891304810602
22.001	0.476210608000657	0.635460200802736	0.487461416824808	0.654649312655773	0.652005276395573
24.002	0.603599535331142	0.617301309055211	0.453841817130272	0.520174886893857	0.539808654917566
26.002	0.731728461055916	0.717263425682298	0.350578429067786	0.592094410472435	0.783810026748203
28.002	0.722847228858751	0.69585446582774	0.4118793758638	0.613860138999434	0.648597440376204
30.002	0.615467100693086	0.639134128274293	0.375083157743421	0.766977649636918	0.704646613311267
32.003	0.690150293503227	0.648482331359165	0.428168191052627	0.778394864282775	0.736079981441171
34.003	0.746016160705871	0.677270492927044	0.454781300419867	0.557890348874831	0.768224412111806
36.003	0.655078149285881	0.702615369106603	0.459162791511394	0.707386327432339	0.708688355550505
38.003	0.729479659375904	0.755149106042721	0.523268985433245	0.651166445839212	0.692537982402112
40.003	0.751593709270784	0.860106231342621	0.444191585517918	0.645081877143824	0.714974886163623
42.003	0.646301576331567	0.766725180581774	0.504050691222686	0.759842897796912	0.755518534885232
44.003	0.672191333552759	0.80562304695979	0.556895527729514	0.538348760771889	0.859095275496115
46.003	0.722019106134378	0.820508217966672	0.432414810231472	0.539833283300519	0.736459523227737
48.003	0.743842636819916	0.791624346493911	0.516576978171601	0.585576311671111	0.824708903976679
