# Supplementary material for: Apoptosis-inducing anti-HER2 agents operate through oligomerization-induced receptor immobilization
Source: Commun Biol. 2021 Jun 21;4:762. doi: 10.1038/s42003-021-02253-4 (PMC8217238; doi:10.1038/s42003-021-02253-4)
Supplement: Supplementary file 3 — Supplementary Data 2 [file 42003_2021_2253_MOESM3_ESM.zip › plot_data/Figure-4/6avL46av.txt]

	6L46	6L46	6L46	6L46	6L46
-9.912	1.039374	1.132674	1.15613	1.119529	0.9653674
-7.914	0.8869098	1.200239	1.120855	1.053336	0.9690191
-5.896	1.012724	1.098542	0.9385735	1.103765	0.9450259
-3.896	1.040198	1.128763	0.8829992	1.134969	0.9782103
-1.895	0.9932355	0.9932355	0.9932355	0.9932355	0.9932355
0	0	0	0	0	0
2	0.06918771	-0.041945	-0.0137068	-0.0012104	0.07567065
4.001	0.07621199	-0.0027414	0.1040928	0.05482807	0.08755565
6.001	0.2183648	0.00088302	0.2062435	0.06770936	0.07178455
8.019	0.1752552	0.09263374	0.1920788	0.1080164	0.1565473
10.019	0.2199887	0.10242	0.1669008	0.1754625	0.1102373
12.019	0.2713758	0.09579875	0.1654353	0.1138864	0.1374268
14.003	0.2246114	0.02904181	0.3310762	0.1013599	0.1564598
16.003	0.1000085	-0.0174609	0.2077496	0.2144554	0.1414931
18.003	0.3012628	0.1495871	0.3383147	0.08519865	0.2331411
20.004	0.3896696	0.151496	0.2402247	0.1778444	0.1577916
22.02	0.2860367	0.1856002	0.2971596	0.1912627	0.1629806
24.021	0.249015	0.1839729	0.2240031	0.2086682	0.0719852
26.021	0.2105611	0.1848653	0.3310389	0.1838865	0.185942
28.01	0.4073355	0.1698348	0.3874231	0.260373	0.2036362
