# Supplementary material for: Apoptosis-inducing anti-HER2 agents operate through oligomerization-induced receptor immobilization
Source: Commun Biol. 2021 Jun 21;4:762. doi: 10.1038/s42003-021-02253-4 (PMC8217238; doi:10.1038/s42003-021-02253-4)
Supplement: Supplementary file 3 — Supplementary Data 2 [file 42003_2021_2253_MOESM3_ESM.zip › plot_data/Figure-4/GL4G + 6L46.txt]

	GL4G+6L46	GL4G+6L46	GL4G+6L46	GL4G+6L46	GL4G+6L46
-9.912	0.9912891	1.139692	0.9414693	0.9009482	0.8799806
-7.914	0.8373876	0.924164	0.9572316	1.081738	1.033852
-5.896	0.8196358	0.8756626	0.7899185	0.8910205	1.00984
-3.896	1.096976	0.8195355	1.06401	0.912043	0.9384245
-1.895	0.9931315	0.9931315	0.9931315	0.9931315	0.9931315
0	0	0	0	0	0
2	0.01973639	0.03285666	0.01351282	0.0536708	0.02912133
4.001	-0.0124242	0.04980107	0.06207984	0.1195157	0.03950775
6.001	-0.0196319	-0.0512992	0.04724629	-0.0217733	-0.0157404
8.019	0.02846386	-0.0581209	0.09003157	0.1083392	-0.0210239
10.019	0.1065986	0.0339513	0.04441	0.03164927	-0.0142644
12.019	0.00383855	-0.0376175	0.03960913	0.1768046	-0.0437293
14.003	0.00142568	0.06538517	0.07452257	0.09224697	0.00565226
16.003	0.03152051	-0.0086929	0.07828727	0.02317548	0.04533632
18.003	0.00843255	0.04342048	0.02780763	-0.021163	0.0357843
20.004	0.01111176	-0.0162944	0.1563815	0.05686206	0.00482099
22.02	0.0577499	-0.0279126	-0.0157123	0.07271423	0.03279438
24.021	0.0849987	0.03217653	0.1028663	0.1638092	0.0952008
26.021	-0.0041574	0.04513368	0.04745568	0.02837247	0.1047224
28.01	0.08422005	0.08130728	0.08884264	0.03259273	0.00513887
