# Supplementary material for: Apoptosis-inducing anti-HER2 agents operate through oligomerization-induced receptor immobilization
Source: Commun Biol. 2021 Jun 21;4:762. doi: 10.1038/s42003-021-02253-4 (PMC8217238; doi:10.1038/s42003-021-02253-4)
Supplement: Supplementary file 3 — Supplementary Data 2 [file 42003_2021_2253_MOESM3_ESM.zip › plot_data/Figure-4/20190301_sl1-tzb.txt]

	TZB	TZB	TZB	TZB	TZB	TZB	TZB	TZB	TZB	TZB
-9.875	1.03606533749125	1.00141137235569	0.895579375898689	0.933326085963386	0.889424553971953
-7.876	1.04838955747704	0.924256533953164	0.876273935268052	1.04701320065832	0.932966077674402
-5.876	1.01513637033559	1.00545142831756	0.913935758988207	1.00089222333587	0.982499059908443
-3.876	1.01698226160271	1.02636361115897	0.96275209483775	1.03909243989861	0.985772618273358
-1.875	1	1	1	1	1
0	0	0	0	0	0
2	0.0588079104215957	-0.0211749219701336	0.00650486408446928	0.0508740024519242	0.0628702890686087
4	0.0747517695020222	0.0367630806589678	0.108005237601947	0.136075192606507	0.110462131050988
6	0.116863677899895	0.0806040056546229	0.122831662943817	0.178801639712777	0.15645413561511
8	0.176289797382634	0.10252085859184	0.119440020505883	0.205416233116577	0.211976222381295
10	0.209289476660718	0.129499194417347	0.147214251492534	0.186167529955629	0.186726771790299
12	0.215028917997943	0.138974107543365	0.16260756445973	0.253059451706498	0.267353417938995
14.001	0.195985622153171	0.116614601195643	0.152911190945008	0.276670242783648	0.269217197935584
16.001	0.333117656997513	0.159219187008039	0.209582568446117	0.316113789189358	0.235737479629022
18.001	0.300841372263826	0.184635252867184	0.224900867217301	0.425054269234827	0.270927401465076
20.002	0.292864726821181	0.194502572712328	0.273728833086803	0.389845281598684	0.367268941171877
22.001	0.328274513587169	0.240735552707779	0.339886158854002	0.321094539691415	0.225091043039353
24.002	0.376772001556715	0.215204955932529	0.269401188897346	0.500468636696331	0.298957123388423
26.002	0.399956863992857	0.221294829928174	0.257670651211854	0.466929696097961	0.34873649039241
28.002	0.38570657141971	0.259277043258064	0.333435486073239	0.470492242991047	0.370818545427093
30.002	0.333557763499153	0.318533926407308	0.403720125595015	0.480514060368567	0.445806228939013
32.003	0.416632817499209	0.252534547883351	0.342538861274875	0.485991994872989	0.42159682434302
34.003	0.417382441649566	0.37048662806332	0.37969330753358	0.479593827486009	0.449743887244568
36.003	0.453530439119057	0.249520546580573	0.432736454070116	0.61531957155893	0.363955031139529
38.003	0.438242186660905	0.404124378512352	0.51855672639899	0.570911470973123	0.385881786351843
40.003	0.46716022256731	0.305977009278907	0.411599082876189	0.592554684620767	0.371169045983736
42.003	0.564651822928921	0.414263968286213	0.458580107693591	0.583547748387575	0.458197026496245
44.003	0.494232691546398	0.393158617228906	0.516495631250426	0.684705556432145	0.482736392013592
46.003	0.486969541553822	0.444771149624174	0.386170870319225	0.591917469083275	0.530687299379742
48.003	0.587097614569298	0.396192086346311	0.463099681754365	0.588868906720644	0.53827239097005
