# Supplementary material for: Apoptosis-inducing anti-HER2 agents operate through oligomerization-induced receptor immobilization
Source: Commun Biol. 2021 Jun 21;4:762. doi: 10.1038/s42003-021-02253-4 (PMC8217238; doi:10.1038/s42003-021-02253-4)
Supplement: Supplementary file 3 — Supplementary Data 2 [file 42003_2021_2253_MOESM3_ESM.zip › plot_data/Figure-4/20190301_sl1-pzb.txt]

	PZB	PZB	PZB	PZB	PZB	PZB	PZB	PZB	PZB	PZB
-9.875	1.04051865941838	1.06705099125607	0.891741292822716	0.886740970061071	1.1090274749102
-7.876	0.862289358777243	1.05151227348164	0.934733107501431	0.955079512675972	1.18829920419427
-5.876	0.938921073360842	0.992602566367128	1.00050914365015	0.911573592749031	0.964554629649724
-3.876	1.09695159596644	0.989203110198252	1.0475428219452	0.94915090587399	1.06686046849809
-1.875	1	1	1	1	1
0	0	0	0	0	0
2	0.0894798944999671	0.0329688450287616	0.0365770183293056	0.0506113530605235	0.0957103707006601
4	0.0948515528702822	0.0406389821318195	0.0602648173195743	0.03285577954215	0.0775517142817088
6	0.218565374150965	0.0642903579813938	0.0647933861940649	0.13338341748709	0.181151950183073
8	0.249699532464392	0.12369179207444	0.116749052803366	0.164945245366186	0.173695554871541
10	0.232530608598636	0.117672078204893	0.138249920098141	0.153305159035953	0.1718839130896
12	0.274205172342608	0.136303707245586	0.219233117651194	0.225153628609847	0.152203092363835
14.001	0.255846060999637	0.123700860452471	0.22697727253553	0.249615957479483	0.19431623882348
16.001	0.401095297949539	0.13941987130043	0.31967653165188	0.267369468164539	0.218481759524802
18.001	0.313298803100959	0.183353782959902	0.249397128192684	0.275051725625231	0.280688752596666
20.002	0.446145559785418	0.149502781035251	0.282060402359267	0.293958099138665	0.264725170769087
22.001	0.436357699697291	0.186227182962061	0.314959536038175	0.249997874428771	0.312509159910319
24.002	0.39888232392616	0.227144576451578	0.291708097262695	0.353168761945708	0.310878799782232
26.002	0.502859596364431	0.164227481071031	0.349086075654696	0.320335934448902	0.300362410662541
28.002	0.474175373731626	0.208887819075197	0.334528860080772	0.344240005791654	0.220317841114154
30.002	0.448504330166309	0.243434570489942	0.333483576882447	0.415187745082242	0.370644254480939
32.003	0.468768854509698	0.260874299116293	0.365247039095837	0.364518884708732	0.291626355220969
34.003	0.545065959176687	0.192793103489693	0.320895571508937	0.456402088056737	0.387435275726394
36.003	0.566884946976183	0.324315045474429	0.437717755679321	0.403407406156648	0.356448950279499
38.003	0.575758421545646	0.291167689393037	0.385938497844829	0.402355720912859	0.37801250252759
40.003	0.605279874610923	0.274993015146416	0.382036068343263	0.399241047473247	0.426068817950882
42.003	0.512164522287787	0.194944848970955	0.410845228574174	0.485089685463406	0.419555553379829
44.003	0.467887156287853	0.339231807307135	0.433343780508011	0.439201224121126	0.351037618727428
46.003	0.627780473297046	0.338048293742333	0.501683692073044	0.437296331035727	0.425586570671758
48.003	0.561958644193828	0.313286471004489	0.42789657873702	0.44108512952193	0.483428072321637
