# Supplementary material for: Apoptosis-inducing anti-HER2 agents operate through oligomerization-induced receptor immobilization
Source: Commun Biol. 2021 Jun 21;4:762. doi: 10.1038/s42003-021-02253-4 (PMC8217238; doi:10.1038/s42003-021-02253-4)
Supplement: Supplementary file 3 — Supplementary Data 2 [file 42003_2021_2253_MOESM3_ESM.zip › plot_data/Figure-4/endpoint-recoveries.txt]

Conc. (nM)	Relative recovery after 48 s	Relative recovery after 48 s	Relative recovery after 48 s	Relative recovery after 48 s	Relative recovery after 48 s	Relative recovery after 48 s
0.1	0.715429813897908	0.350117151233887	0.775876406232884	0.851914696168663	0.801680422937946
1	0.890209385046491	0.547922040482473	0.640737459972866	0.731222432654664	0.659286735977282
10	0.72008461402508	0.738578975013093	0.815017602562037	0.666007257110172	0.467245021773259
100	0.0450526975779215	0.0762182801950246	0.0759894227818207	0.200226429191052	0.122951777162158	0.0665265568262694
1000	0.0450526975779215	0.0762182801950246	0.0759894227818207	0.200226429191052	0.122951777162158	0.0665265568262694
