# Supplementary material for: Apoptosis-inducing anti-HER2 agents operate through oligomerization-induced receptor immobilization
Source: Commun Biol. 2021 Jun 21;4:762. doi: 10.1038/s42003-021-02253-4 (PMC8217238; doi:10.1038/s42003-021-02253-4)
Supplement: Supplementary file 3 — Supplementary Data 2 [file 42003_2021_2253_MOESM3_ESM.zip › plot_data/Figure-4/Untr. X h.txt]

	Untr.	Untr.	Untr.	Untr.	Untr.
-10.094	1.000299	1.35391	0.9224094	1.01389	1.070525
-8.094	1.16635	1.153112	0.9466382	1.047139	0.9560152
-6.077	0.78399	1.265705	1.018829	1.17018	1.061498
-4.076	0.9393904	1.006439	1.036696	1.071416	0.8793465
-2.077	0.9932276	0.9932276	0.9932276	0.9932276	0.9932276
0	0	0	0	0	0
2	0.2548492	-0.000356821	0.1535396	0.199236	0.1107024
4	0.3271026	0.1440377	0.3314958	0.2242192	0.2360821
6	0.3558796	0.09092218	0.2131495	0.3543091	0.2412442
8.018	0.2775194	0.2286435	0.3023177	0.2733506	0.2933759
10.018	0.4000734	0.3495875	0.3897332	0.3987784	0.2035518
12.018	0.5292407	0.2835335	0.3504138	0.2723301	0.2627899
14.005	0.4720273	0.2867618	0.3233296	0.4347382	0.3159048
16.006	0.4929331	0.2105695	0.4123642	0.373394	0.3033518
18.006	0.5575332	0.3425213	0.3512868	0.5295721	0.3249493
20.006	0.3921714	0.5022868	0.3281052	0.3415493	0.3833658
22.018	0.3639986	0.3306166	0.3761278	0.4979231	0.3521387
24.019	0.4130466	0.5553989	0.4962262	0.4839245	0.4258627
26.019	0.4518713	0.5096285	0.4390687	0.4490066	0.3702788
28.008	0.3628015	0.4542256	0.3599763	0.6599091	0.3394463
