# Supplementary material for: Apoptosis-inducing anti-HER2 agents operate through oligomerization-induced receptor immobilization
Source: Commun Biol. 2021 Jun 21;4:762. doi: 10.1038/s42003-021-02253-4 (PMC8217238; doi:10.1038/s42003-021-02253-4)
Supplement: Supplementary file 3 — Supplementary Data 2 [file 42003_2021_2253_MOESM3_ESM.zip › plot_data/Figure-4/20190301_sl1-tzb+pzb.txt]

	PZB+TZB	PZB+TZB	PZB+TZB	PZB+TZB	PZB+TZB	PZB+TZB	PZB+TZB	PZB+TZB	PZB+TZB	PZB+TZB
-9.875	1.2399584268657	0.985577835905601	0.939692736527233	1.03221358489021	0.826819647461363
-7.876	1.27182111052003	1.06456169962126	0.930214559124367	0.841152535599399	0.836489422436755
-5.876	1.14133677106095	0.953947387931444	0.919857880939706	1.02214544812828	0.885281166633429
-3.876	0.951573756398693	1.07166193370434	0.873658085884557	1.06513795603537	0.862434641541545
-1.875	1	1	1	1	1
0	0	0	0	0	0
2	0.0633535215144097	0.0362364974126559	-0.0256249998309402	0.0272051922926449	0.0200879706243046
4	0.10549748262116	0.00954083772583967	-0.015056331927807	0.0198759189769859	0.00701444973185939
6	0.0828258034342351	0.0442807177924812	0.00258910918553501	0.0654692644810017	0.0336391953681318
8	0.0577682727012892	0.0390800714785167	-0.0146707271025679	0.0562214345775486	0.0164837119278053
10	0.056714287853648	0.0652484407098816	-0.0132822648024487	0.0119085063529144	0.101046701299588
12	0.216685654354967	0.0402619671356541	0.0104225353374988	0.061128397039106	0.0741381955168879
14.001	0.13028291233615	0.0399184758124152	0.0253419374428227	0.0620724553167878	0.0362058925589672
16.001	0.170096888644486	0.0328983345459806	-0.0425592752429819	0.0663421626641178	0.0822927307109186
18.001	0.159237644326982	0.0332104992094374	-0.000436732925991127	0.0584468282247975	0.0855749697185795
20.002	0.19992239697345	0.0911202766269275	-0.0224112917846245	0.114277587724157	0.0543979951106694
22.001	0.241594738256878	0.0922511842729199	0.0318205873645899	0.102719710140046	0.0534005430480836
24.002	0.208530535972142	0.116545284417709	0.0859700490420462	0.0814587383503218	0.0820219352136007
26.002	0.175711055076188	0.110974169951489	0.0381258613313188	0.113855775243789	0.0687617902732782
28.002	0.195148454428263	0.111936670742086	0.0454296455988532	0.0918592984336794	0.108013871376165
30.002	0.193887984912516	0.136486438412235	-0.00161400717020693	0.131461949968204	0.0929002205805322
32.003	0.270867138554846	0.114567658747853	0.0191962632262688	0.0833981581261027	0.0887487916350183
34.003	0.261026494433101	0.105729369023296	0.0683212605191732	0.149867062305152	0.0752152224028207
36.003	0.299783991008654	0.0621043682365295	0.101429484183451	0.0776295204239168	0.142459253980285
38.003	0.400907151016369	0.0921664747126155	0.091365463247196	0.091364374970049	0.130427611093629
40.003	0.233473744679309	0.161612462125688	0.0600624937623298	0.125798492596835	0.168444979633913
42.003	0.259993869513318	0.184543370690675	0.0766462193458966	0.17418685059459	0.105522791512068
44.003	0.358425007671693	0.0765522978426381	0.0160244279005934	0.162798188490736	0.179889877171914
46.003	0.372263230150226	0.124091569222219	0.073226792317524	0.156666559301905	0.0910838244728262
48.003	0.31671163408384	0.159392394142557	0.0781824421814459	0.163313530637968	0.182101260510253
