# Supplementary material for: Apoptosis-inducing anti-HER2 agents operate through oligomerization-induced receptor immobilization
Source: Commun Biol. 2021 Jun 21;4:762. doi: 10.1038/s42003-021-02253-4 (PMC8217238; doi:10.1038/s42003-021-02253-4)
Supplement: Supplementary file 3 — Supplementary Data 2 [file 42003_2021_2253_MOESM3_ESM.zip › plot_data/Figure-4/6L1G UP.txt]

	6L1G	6L1G	6L1G	6L1G	6L1G
-9.912	1.07307	1.234283	1.350218	0.8863666	1.059122
-7.914	1.128068	1.078947	1.399525	0.7694627	1.086697
-5.896	0.9916747	1.089459	1.312122	0.7215893	0.9815471
-3.896	1.02147	0.8742011	1.405545	0.7638631	0.9599204
-1.895	0.9951454	0.9951454	0.9951454	0.9951454	0.9951454
0	0	0	0	0	0
2	0.08378059	-0.016741	0.07756671	-0.007229	0.01666409
4.001	0.08009015	0.001362	0.1845887	-0.033103	-0.0096661
6.001	0.0998564	0.06619933	0.1617502	-0.0532775	0.00714819
8.019	0.1416846	0.06911859	0.1142603	-0.1547365	0.03805959
10.019	0.08857985	0.05686223	0.2545988	-0.0082997	0.00517024
12.019	0.0997929	0.00667575	0.04189519	-0.022545	0.00640818
14.003	0.1381941	-0.0689346	-0.0101932	0.08832839	0.05040182
16.003	0.2225616	0.03716123	0.1301667	0.01704526	0
18.003	0.1660825	-0.0109916	0.1198092	-0.0643726	-0.0386775
20.004	0.1382313	0.0163581	0.06550949	-0.0990658	0.0249073
22.02	0.1984605	0.04713589	0.0437005	0.07548602	0.02806125
24.021	0.2435963	0.1173185	0.1496618	-0.0437241	0.05215801
26.021	0.1425484	0.0846853	0.07023344	-0.0195318	0.05602669
28.01	0.1742155	0.02323689	0.1805319	0.06652159	-0.025449
