# Supplementary material for: Apoptosis-inducing anti-HER2 agents operate through oligomerization-induced receptor immobilization
Source: Commun Biol. 2021 Jun 21;4:762. doi: 10.1038/s42003-021-02253-4 (PMC8217238; doi:10.1038/s42003-021-02253-4)
Supplement: Supplementary file 3 — Supplementary Data 2 [file 42003_2021_2253_MOESM3_ESM.zip › plot_data/Figure-5/roidata_20181214_BT474-untreated.txt]

Time (s)	BT474, utr.	BT474, utr.	BT474, utr.	BT474, utr.	BT474, utr.	BT474, utr.	BT474, utr.	BT474, utr.	BT474, utr.	BT474, utr.
-9.803	1.069804105	0.973898697	1.030925619	0.903857322	1.011835507	0.81667188
-7.805	1.09235783	0.950333959	0.958014911	0.886936899	1.002342322	0.968461509
-5.805	1.035575349	0.944107159	1.11257	0.897086653	1.018928478	0.923256407
-3.805	1.073844609	1.001401834	1.071066283	0.901676663	1.103896738	0.90813488
-1.806	1	1	1	1	1	1
0	0	0	0	0	0	0
1.999	0.126023912	0.097515112	0.105327852	0.106861762	0.117322887	0.167076809
3.998	0.275140226	0.202636912	0.184061288	0.135830199	0.217556397	0.334086774
5.999	0.297469838	0.227058116	0.291558341	0.250423501	0.328270331	0.349573567
7.997	0.339377749	0.263163339	0.330529244	0.236678859	0.323241819	0.433778542
9.997	0.443034898	0.336378403	0.449794058	0.390894574	0.453930679	0.49787115
11.996	0.492304308	0.353324301	0.407088436	0.407528344	0.438981302	0.577841658
13.995	0.419374742	0.476780192	0.474126106	0.404485216	0.429924299	0.517632667
15.995	0.550290062	0.449360793	0.468500082	0.407817968	0.594272176	0.557088736
17.995	0.551903175	0.456126909	0.507681986	0.451018147	0.458266828	0.643043845
19.994	0.54465113	0.506347657	0.505504848	0.447456815	0.591960825	0.627514091
21.993	0.679737354	0.536745542	0.493674047	0.408450487	0.548888026	0.623290288
23.992	0.659965448	0.633020361	0.506006553	0.508810243	0.572453176	0.681580762
25.992	0.776990929	0.661863343	0.513852037	0.51717228	0.640618166	0.793291069
27.992	0.70979428	0.590296383	0.494289854	0.564407589	0.77654795	0.764616266
29.99	0.772240883	0.667253698	0.51698671	0.504093125	0.536388632	0.738557444
31.99	0.712192345	0.626213333	0.494539041	0.481114293	0.689356836	0.698359977
33.989	0.829621352	0.680305757	0.43942404	0.547545924	0.712686295	0.863676293
35.989	0.665963608	0.699336091	0.581593748	0.579210189	0.621429012	0.826417682
37.988	0.875909359	0.650562616	0.604660363	0.554801513	0.770225521	0.765836655
39.987	0.795452194	0.65102843	0.652685375	0.633561988	0.69000523	0.845417651
41.987	0.862824814	0.606595333	0.620315966	0.596455476	0.70750845	0.940382087
43.986	0.755111603	0.727344177	0.638149452	0.596292028	0.752321047	0.89667514
45.986	0.789374499	0.693018534	0.629055511	0.564891944	0.773923474	0.811387711
47.985	0.780890952	0.755880083	0.652529214	0.566904768	0.793806186	0.914798923
