# Supplementary material for: Apoptosis-inducing anti-HER2 agents operate through oligomerization-induced receptor immobilization
Source: Commun Biol. 2021 Jun 21;4:762. doi: 10.1038/s42003-021-02253-4 (PMC8217238; doi:10.1038/s42003-021-02253-4)
Supplement: Supplementary file 3 — Supplementary Data 2 [file 42003_2021_2253_MOESM3_ESM.zip › plot_data/Figure-5/20190312_sl2-dmso+6g.txt]

FRAPProcessing_v002	6G + DMSO	6G + DMSO	6G + DMSO	6G + DMSO	6G + DMSO	6G + DMSO	6G + DMSO	6G + DMSO	6G + DMSO	6G + DMSO
-9.852	0.901335837702708	0.975021815109444	0.935152889201214	0.990052319289745	1.01732554487866
-7.843	0.915467428986784	0.990944342069601	1.00449367214324	0.978399831437248	1.01967280832582
-5.835	0.986285765479652	0.964431771327017	0.981222297799204	1.04103574749006	1.07053078870801
-3.827	0.947356904461425	1.02680198043731	0.884059681739635	0.975127606784551	1.025388472453
-1.817	1	1	1	1	1
0	0	0	0	0	0
2.009	0.0235290621216415	0.00169692744008678	0.0132616231638141	-0.00196306692303385	0.00555799934765428
4.017	0.0248063995967063	0.0127441301503582	0.0269050944429791	-0.000365931904848622	0.0338641028205086
6.026	0.0306502817187491	0.0160267359457844	0.0221597381409663	0.00944684445226516	0.0354229285332984
8.034	0.0337688129354158	0.0360724694705675	0.0312191478256518	0.0225696843698335	0.0308596945817506
10.043	0.0607482198041018	0.0351998398049598	0.050667991393839	0.0223244503825356	0.0137064478843369
12.051	0.0482010758865346	0.0293172715813498	0.0468118354571112	0.0215459854190083	0.0373602624094555
14.06	0.0532631997652554	0.046576996037893	0.0352185533606803	0.0549125443962025	0.0280345357253456
16.069	0.0620720614212584	0.0525082887491434	0.0378913759113426	0.039589156728548	0.060234160300658
18.077	0.0606761126985255	0.0436909566918432	0.0517657831026099	0.0398568406992374	0.0601546090981098
20.086	0.0860141043768671	0.0591538037943869	0.0318274292017219	0.0331213613780066	0.0769798476567542
22.095	0.0860544111838766	0.0728172759116794	0.078934768490513	0.0475996338639753	0.0897612662117938
24.103	0.10084815595392	0.060542773566526	0.0754196880417393	0.0366143769426872	0.0839261456001937
26.112	0.0950612691370516	0.0631325927605368	0.0794175087217645	0.0442306920288845	0.092457109134212
28.121	0.0521919407554014	0.0797574515978254	0.0541590266167137	0.0610024313979313	0.0810731713450455
30.129	0.114768222812337	0.0950955994153332	0.095553636437828	0.0469104490600485	0.115792113397384
32.137	0.0914437277443809	0.0787358892145567	0.0691750373098234	0.049754809935762	0.124316939654065
34.146	0.089284123604262	0.103412256474731	0.104385888485491	0.0497437487229393	0.159062994347021
36.155	0.112002000325285	0.101049676735992	0.101694060553073	0.0467852070996381	0.100017361572824
38.163	0.106903559804079	0.134588182261171	0.0936523640931134	0.078603151881334	0.11433128183914
40.172	0.096349591120618	0.0955862626546442	0.179392438501427	0.0577180714377523	0.115921258993248
42.181	0.134332613048321	0.110425071345035	0.143697282290035	0.0879109035326942	0.201951722118237
44.189	0.145795757276721	0.103124117926075	0.150422543302235	0.0678420393234425	0.143027855850001
46.198	0.155543516409376	0.120183498157267	0.162102531326016	0.0669857409267358	0.171567266261634
48.206	0.161791542742078	0.101873404349047	0.114778299959506	0.0849051615620079	0.160851720219589
