# Supplementary material for: Apoptosis-inducing anti-HER2 agents operate through oligomerization-induced receptor immobilization
Source: Commun Biol. 2021 Jun 21;4:762. doi: 10.1038/s42003-021-02253-4 (PMC8217238; doi:10.1038/s42003-021-02253-4)
Supplement: Supplementary file 3 — Supplementary Data 2 [file 42003_2021_2253_MOESM3_ESM.zip › plot_data/Figure-5/20190312_sl2-arry.txt]

FRAPProcessing_v002	ARRY	ARRY	ARRY	ARRY	ARRY	ARRY	ARRY	ARRY	ARRY	ARRY
-9.852	1.09513997168974	0.952466752503769	1.02245224022722	1.02071938611754	0.986048565397514
-7.843	1.00255983610855	1.01064818123051	1.01911535669164	0.968675957900273	0.90803016741731
-5.835	1.03612062329069	0.88439213810004	1.0203378592728	0.939573558014896	0.933002511673569
-3.827	1.0791006960362	0.970080321710305	1.01372980398509	0.993655677451635	1.01668229277449
-1.817	1	1	1	1	1
0	0	0	0	0	0
2.009	0.0995211807773118	0.373585113377471	0.118700657916511	0.0818698170514227	0.125888567907984
4.017	0.23486411281957	0.494795857196466	0.173198960653826	0.2306308962358	0.208196171779282
6.026	0.297633708117981	0.519989194878084	0.226946857927904	0.323853009514924	0.289065014567914
8.034	0.274906916858025	0.567332175857042	0.27435364725113	0.383632157001555	0.326698805427501
10.043	0.318562009949931	0.592786306208297	0.356960157324617	0.383133641178152	0.340999377436904
12.051	0.324636191425183	0.651976531240199	0.335568078024873	0.442266062040061	0.320722397237276
14.06	0.383437360216413	0.556097231488389	0.400299049651978	0.480801421187848	0.391254257607732
16.069	0.428954308740852	0.645386952250333	0.441641771420929	0.487300956669133	0.39212013336395
18.077	0.370218563911111	0.699549227689759	0.41959949962932	0.498852236380244	0.396916745607457
20.086	0.421605687082617	0.645778961071298	0.493644462466833	0.557730687078532	0.404445827671493
22.095	0.4236635857822	0.738844025385065	0.521586854947341	0.641675929720446	0.386421528743819
24.103	0.43134418929664	0.748366235155369	0.493038008533172	0.618440834081573	0.44838873169617
26.112	0.514061296871209	0.738799864533407	0.568904331408402	0.611859377702009	0.426592435266575
28.121	0.499829029885706	0.675745163620333	0.543650830775788	0.587876416008019	0.445188522534891
30.129	0.526475500873506	0.753537908960947	0.58738125871746	0.621175040572716	0.398061480241981
32.137	0.546157909603112	0.707829240927147	0.619630647611101	0.643000307946184	0.373091487350992
34.146	0.509650465926417	0.745329296294791	0.548208596880648	0.670779327564107	0.389380587076556
36.155	0.535642494277334	0.90349808905752	0.607180442350492	0.705831119994389	0.352541252790583
38.163	0.562235209100419	0.834864810718756	0.61843200406705	0.677408005375443	0.350011974376703
40.172	0.508010388176001	0.748285552430773	0.64168409041528	0.75299081372411	0.384647785569392
42.181	0.609269656586479	0.803266727698926	0.667777436167892	0.629000727040272	0.376742420061621
44.189	0.567497480010801	0.934273841555644	0.644296005954481	0.698468515222972	0.362846340136588
46.198	0.619303051201491	0.827098565555249	0.669897136423674	0.687497642539982	0.357022993806863
48.206	0.601968098535275	0.846676472803285	0.645083314985369	0.776365769647927	0.393486403028591
