# Supplementary material for: Apoptosis-inducing anti-HER2 agents operate through oligomerization-induced receptor immobilization
Source: Commun Biol. 2021 Jun 21;4:762. doi: 10.1038/s42003-021-02253-4 (PMC8217238; doi:10.1038/s42003-021-02253-4)
Supplement: Supplementary file 3 — Supplementary Data 2 [file 42003_2021_2253_MOESM3_ESM.zip › plot_data/Figure-5/6L1G, LatB.txt]

-9.912	1.031678	1.008288	1.036992	1.047881	0.7591392
-7.914	1.008001	1.058585	1.208359	0.9953847	0.8082871
-5.896	0.8972293	0.9552038	1.044288	1.001893	0.8660743
-3.896	1.02228	0.9499062	0.9481055	0.95519	0.8073837
-1.895	0.9976074	0.9976074	0.9976074	0.9976074	0.9976074
0	0	0	0	0	0
2	-0.0131481	0.0267563	0.00341278	-0.0289405	0.00431199
4.001	-0.0643153	0.00199407	0.03214098	-0.0292833	0.01486513
6.001	-0.0624219	-0.0121423	0.04181934	-0.0693682	0.0343909
8.019	-0.0127746	0.00484138	0.05286314	0.00332755	0.07312704
10.019	-0.0683319	0.01704859	0.04469476	0.00134943	0.0575736
12.019	-0.0035495	0.02399987	-0.0249869	0.02173763	0.03943379
14.003	-0.0821614	0.04795811	0.02886083	0.02641527	0.05267067
16.003	-0.0562998	0.00058029	0.0331515	-0.0544092	0.08205199
18.003	-0.047591	0.0354545	0.02746995	0.01320218	0.07179041
20.004	-0.036529	-0.0237087	0.02455661	0.00586871	0.08905693
22.02	-0.0453279	0.03306834	0.06787396	0.02192959	0.1094021
24.021	-0.0405577	0.03521997	0.08697218	0.069686	-0.0089535
26.021	-0.0326525	-0.0169399	0.07997186	0.0404803	0.1209634
28.01	-0.0141856	0.02225018	0.09222903	0.03825916	0.06960946
