# Supplementary material for: Apoptosis-inducing anti-HER2 agents operate through oligomerization-induced receptor immobilization
Source: Commun Biol. 2021 Jun 21;4:762. doi: 10.1038/s42003-021-02253-4 (PMC8217238; doi:10.1038/s42003-021-02253-4)
Supplement: Supplementary file 3 — Supplementary Data 2 [file 42003_2021_2253_MOESM3_ESM.zip › plot_data/Figure-5/roidata_20181214_HEK-unind.txt]

Time (s)	HEK293, non-induced, utr.	HEK293, non-induced, utr.	HEK293, non-induced, utr.	HEK293, non-induced, utr.	HEK293, non-induced, utr.	HEK293, non-induced, utr.	HEK293, non-induced, utr.	HEK293, non-induced, utr.	HEK293, non-induced, utr.	HEK293, non-induced, utr.
-9.803	1.071272498	0.920753586	1.09502926	0.913653017	1.017723205	1.11717093
-7.805	0.94871717	0.838516177	1.229312507	0.959825923	1.226483784	1.032442892
-5.805	0.974656765	0.954873148	1.143799117	0.719861996	0.979605877	1.14036356
-3.805	0.980719228	0.982130744	1.490220806	0.855879843	1.22014463	1.078105423
-1.806	1	1	1	1	1	1
0	0	0	0	0	0	0
1.999	0.056977325	0.066716789	-0.029254866	0.040417595	0.233848235	0.019332292
3.998	0.13711775	0.124035025	0.027884362	0.211043517	0.324454735	0.183488388
5.999	0.153998529	0.167644467	0.34175498	0.23604339	0.389318505	0.216596075
7.997	0.18840068	0.228915915	0.563426762	0.28385902	0.430787891	0.330329894
9.997	0.223983557	0.26586799	0.466636002	0.30406593	0.618193776	0.310464347
11.996	0.203587962	0.311049717	0.548612509	0.44611193	0.5439169	0.339906535
13.995	0.229538935	0.234553847	0.249900781	0.411128778	0.589798921	0.416392813
15.995	0.213003064	0.495438218	0.377918505	0.44465822	0.679169914	0.324286894
17.995	0.232030041	0.343825766	0.561183585	0.457784099	0.634611923	0.509695324
19.994	0.198115238	0.441087291	0.661884212	0.588289986	0.624638381	0.48984662
21.993	0.248717424	0.342069775	1.101513287	0.655592637	0.692668644	0.544416705
23.992	0.28621022	0.508169347	0.387077078	0.557787295	0.575329613	0.616162721
25.992	0.273430395	0.459360016	0.661522517	0.669595541	0.661517761	0.479330822
27.992	0.285735914	0.448334135	0.642690774	0.557831463	0.689704885	0.629757893
29.99	0.336172805	0.553697339	0.750118217	0.621869498	0.614481875	0.565137172
31.99	0.290411582	0.617639029	0.373642565	0.512056336	0.717656056	0.581437107
33.989	0.361300786	0.616349237	0.908524161	0.583513862	0.623747118	0.703533597
35.989	0.257636138	0.671615887	0.736496636	0.530134351	0.810519015	0.577745181
37.988	0.273896263	0.572543475	0.753629365	0.704624543	0.806641853	0.671298146
39.987	0.308314169	0.629177819	0.643238395	0.651299794	0.907928948	0.526301023
41.987	0.353881383	0.517718944	1.040580361	0.763271613	0.750767972	0.824824027
43.986	0.351250199	0.485453666	0.823095922	0.553006461	0.701973677	0.65083629
45.986	0.256363111	0.53959508	0.937094184	0.573755228	0.956155878	0.803156069
47.985	0.225338244	0.545909525	0.989971079	0.808243812	0.932066206	0.631534035
