# Supplementary material for: Apoptosis-inducing anti-HER2 agents operate through oligomerization-induced receptor immobilization
Source: Commun Biol. 2021 Jun 21;4:762. doi: 10.1038/s42003-021-02253-4 (PMC8217238; doi:10.1038/s42003-021-02253-4)
Supplement: Supplementary file 3 — Supplementary Data 2 [file 42003_2021_2253_MOESM3_ESM.zip › plot_data/Figure-5/20181214_treatment-time-course.txt]

Time (s)	-176	164	249	328	421	508
-9.803	0.81667188	1.069708418	1.014820407	1.060266239	1.004632168	1.057129099
-7.805	0.968461509	1.005216366	0.979248337	0.998331697	1.051155819	1.069057173
-5.805	0.923256407	1.077029272	0.984065293	1.053652101	0.941680199	1.083508892
-3.805	0.90813488	1.080328988	1.076981023	0.967493415	0.863351211	1.096175944
-1.806	1	1	1	1	1	1
0	0	0	0	0	0	0
1.999	0.167076809	0.00070984	-0.00407379	0.02489729	0.015003616	0.001112332
3.998	0.334086774	0.016882819	0.048964017	0.015509838	0.004291905	0.025793163
5.999	0.349573567	0.025036106	0.039784345	0.068486197	-0.014706045	-0.004665984
7.997	0.433778542	0.012499217	0.026245225	0.075635803	-0.003880902	0.036938179
9.997	0.49787115	0.028895949	0.049578477	0.038460927	0.028432944	0.017785733
11.996	0.577841658	0.067944928	0.044440507	0.078457482	0.045335995	0.037666007
13.995	0.517632667	0.05461405	0.059486675	0.043120428	0.033869619	0.029165233
15.995	0.557088736	0.069070771	0.08154377	0.063424361	0.012288133	0.04622512
17.995	0.643043845	0.102645731	0.093677857	0.081452562	0.027221575	0.022846133
19.994	0.627514091	0.081867769	0.130638394	0.077917905	0.037532879	0.028452832
21.993	0.623290288	0.117583839	0.107973657	0.113967365	0.021360308	0.034334735
23.992	0.681580762	0.135227732	0.119330468	0.071333732	0.037680933	0.0507175
25.992	0.793291069	0.11447556	0.14444539	0.083204829	0.046335537	0.062263526
27.992	0.764616266	0.135205537	0.097725124	0.104596401	0.044999462	0.095131732
29.99	0.738557444	0.121791027	0.134528948	0.121716078	0.035969969	0.107071171
31.99	0.698359977	0.145702944	0.163595972	0.13846496	0.052579383	0.084124386
33.989	0.863676293	0.122401734	0.140685175	0.160336115	0.072693174	0.108501037
35.989	0.826417682	0.202656185	0.129814323	0.155295845	0.064611826	0.095264913
37.988	0.765836655	0.23847282	0.185536935	0.160376171	0.075699669	0.108805807
39.987	0.845417651	0.223299931	0.128473209	0.154133919	0.111662262	0.096805657
41.987	0.940382087	0.244700087	0.147764781	0.181684799	0.044083196	0.14804916
43.986	0.89667514	0.267362197	0.158089568	0.147355635	0.03138382	0.14704642
45.986	0.811387711	0.221726619	0.15667337	0.151123145	0.061242112	0.123849709
47.985	0.914798923	0.209624924	0.183524894	0.159343935	0.0389657	0.103949461
