# Supplementary material for: Apoptosis-inducing anti-HER2 agents operate through oligomerization-induced receptor immobilization
Source: Commun Biol. 2021 Jun 21;4:762. doi: 10.1038/s42003-021-02253-4 (PMC8217238; doi:10.1038/s42003-021-02253-4)
Supplement: Supplementary file 3 — Supplementary Data 2 [file 42003_2021_2253_MOESM3_ESM.zip › plot_data/Figure-5/20190228_sl1-untreated-pre.txt]

	Untr. (pre, n=5)	Untr. (pre, n=5)	Untr. (pre, n=5)	Untr. (pre, n=5)	Untr. (pre, n=5)	Untr. (pre, n=5)	Untr. (pre, n=5)	Untr. (pre, n=5)	Untr. (pre, n=5)	Untr. (pre, n=5)
-10.127	1.30638894032588	0.958404581392002	0.936175814839232	0.992666243011488	0.931880424977464
-8.127	1.10155910668207	0.973793273329921	0.797270514390718	0.952541545954337	1.08296822856978
-6.127	1.1037834389994	1.03044017645422	0.900787846409665	1.06014813637408	0.925001474044853
-4.127	1.02541186479406	1.00636789259849	0.949724453832938	1.13238657491421	1.01186248838606
-2.127	1	1	1	1	1
0	0	0	0	0	0
1.999	0.234089478773265	0.109946600655027	0.113937656634104	0.0801402999643536	0.192972139766983
3.999	0.235186179857559	0.204798224375512	0.194257466352463	0.15915188378929	0.338540090324428
5.999	0.284638425176256	0.238184877219821	0.284137512066526	0.242739924170764	0.364293288656558
8	0.291906892214152	0.420575809611516	0.338714512878444	0.356032293997299	0.532208653566876
10	0.442214761271113	0.453231384163398	0.360166131576584	0.355193616568155	0.463575887661683
12	0.362988510316884	0.424650662624107	0.474293184695359	0.406729873567665	0.547199868941552
14.001	0.481914989193366	0.49102971816994	0.393595550309728	0.520106721998294	0.724275930707164
16.001	0.599620282454207	0.45992389591153	0.550512649947603	0.38396420978255	0.624629500051269
18.001	0.539956490714654	0.54900536180691	0.460198367486318	0.632345071105445	0.763827516903441
20.001	0.60322848418504	0.514064743771328	0.468268596376101	0.54764192659502	0.63713768010847
22.001	0.674937823921836	0.508828132072227	0.589889008512608	0.568321803329645	0.552920164821348
24.001	0.580217568004316	0.628439253854411	0.634358988959985	0.566475077932485	0.732646753507789
26.001	0.745916818871857	0.61572265739041	0.654881907568149	0.679718173173718	0.731995879491506
28.001	0.626435147920063	0.634577513995232	0.571608445934153	0.659408937993003	0.731763545837704
30.001	0.778924634607819	0.645550819011609	0.583210207788002	0.567381128531361	0.821948611351437
32.001	0.704738240150311	0.684569934392063	0.628617743590311	0.800089700829958	0.713060571560494
34.002	0.770388527037941	0.455011443261195	0.652386808297457	0.6831528509636	0.814543856809076
36.002	0.735853911504033	0.730579631172689	0.732052565088717	0.730385088142638	0.661170819641751
38.002	0.663746953025154	0.677072617272389	0.74514007074145	0.622482020068357	0.809997708584464
40.002	0.640576745884441	0.823624449783278	0.737007565256523	0.727311472810928	0.839653110805423
42.002	0.590430263473898	0.698555746703208	0.658167321035979	0.685706227367876	0.997556390145023
44.003	0.615479891495282	0.616559846362619	0.821612761605088	0.56452488671388	0.920238037091136
46.003	0.723637714765912	0.870869897557049	0.74682476515766	0.878329567378118	0.823768920522757
48.003	0.67010279206327	0.534140005831316	0.758578571442346	0.708186260896327	0.815118076274066
