# Supplementary material for: Apoptosis-inducing anti-HER2 agents operate through oligomerization-induced receptor immobilization
Source: Commun Biol. 2021 Jun 21;4:762. doi: 10.1038/s42003-021-02253-4 (PMC8217238; doi:10.1038/s42003-021-02253-4)
Supplement: Supplementary file 3 — Supplementary Data 2 [file 42003_2021_2253_MOESM3_ESM.zip › plot_data/Figure-5/20190228_sl1-6l1g-6h.txt]

	6L1G (6 h, n=5)	6L1G (6 h, n=5)	6L1G (6 h, n=5)	6L1G (6 h, n=5)	6L1G (6 h, n=5)	6L1G (6 h, n=5)	6L1G (6 h, n=5)	6L1G (6 h, n=5)	6L1G (6 h, n=5)	6L1G (6 h, n=5)
-10.127	0.920590962899446	1.02505236962855	1.39787607232864	1.10201086454198	1.00490596093761
-8.127	0.892177730860161	1.20822139688493	1.07638177455762	1.08364465139483	0.97325924014324
-6.127	0.911024518451259	1.14859489460667	1.07096861341117	0.94149527566748	1.12923565966382
-4.127	1.07289461093055	1.1233789430888	1.00776327037857	0.916173790505608	1.0041289994118
-2.127	1	1	1	1	1
0	0	0	0	0	0
1.999	-0.000267091183268569	-0.0227634013597094	0.00259244554465176	0.00996544662714277	-0.00256885562808832
3.999	0.0242353333181633	-0.0409423353486563	0.031170399943559	0.0808779182474067	0.0171320153484513
5.999	0.0325439409924357	0.0626666622139834	0.109211577775531	0.0286479572476723	0.0657228306141406
8	0.100788068382232	0.0356477400080692	0.0645848519613027	-0.0158600683136496	0.0690845537347491
10	0.0411216237299038	0.0759827481843466	0.0954142137160797	0.159960925705039	0.0498845652165787
12	0.0363976051062017	0.000164606047815796	0.161985875571842	0.026309219231167	-0.0112596424223284
14.001	0.0459283334245408	0.0696442287012018	0.119529643711003	0.117348537429402	0.0972607929149721
16.001	0.11150706650303	0.0400241050386823	0.083456472379199	0.105540486792913	0.0745556329885426
18.001	0.0671641074297758	0.0663304015596648	0.131779653824987	0.182232178866744	0.0807129588555486
20.001	0.0778193566043724	0.0372710885591574	0.090930598295143	0.134299104080897	0.130818553544934
22.001	0.111913470696434	0.068216802566625	0.171912578934	0.0912788389320005	0.0510370490802508
24.001	0.122808083266953	0.0840826801581982	0.0649192981466499	0.0652764713766266	0.128517573435758
26.001	0.128251133830713	0.0917753135984862	0.209690995254429	0.098346537750328	0.151957937086065
28.001	0.170590394987247	0.0483085337403786	0.275386033887687	0.0298696662491655	0.12403019574666
30.001	0.183192271635812	0.138774869211304	0.145714164757648	0.0727309779989282	0.101134754057757
32.001	0.111961738733938	0.0688575174760775	0.250312081926192	0.148430376212127	0.156699930463648
34.002	0.11900249447668	0.144171957006885	0.0596034876142731	0.195246074204666	0.120978766875371
36.002	0.192571088304741	0.103732446451083	0.151368222478156	0.103285479648204	0.149154776194665
38.002	0.25956348263247	0.0793670735336082	0.203259309871136	0.177777154468643	0.153039036718648
40.002	0.157870937127915	0.0539789889234395	0.18931423675137	0.0940088893791093	0.159183696074383
42.002	0.183163436782778	0.0597018310879762	0.296469413271051	0.32034065814491	0.16971850834536
44.003	0.224909626388492	0.114344935762117	0.215455276882253	0.280334057184042	0.149301317166892
46.003	0.166242690769449	0.118465020172665	0.299448187214326	0.184731437027727	0.134394623925818
48.003	0.257587657497834	0.123053038398831	0.291338488861001	0.160900363451336	0.130538804401942
