# Supplementary material for: Apoptosis-inducing anti-HER2 agents operate through oligomerization-induced receptor immobilization
Source: Commun Biol. 2021 Jun 21;4:762. doi: 10.1038/s42003-021-02253-4 (PMC8217238; doi:10.1038/s42003-021-02253-4)
Supplement: Supplementary file 3 — Supplementary Data 2 [file 42003_2021_2253_MOESM3_ESM.zip › plot_data/Figure-5/20190312_sl2-dmso.txt]

FRAPProcessing_v002	DMSO	DMSO	DMSO	DMSO	DMSO	DMSO	DMSO	DMSO	DMSO	DMSO
-9.852	0.855890319648499	1.02122821767523	1.02646115555663	1.03745485707005	1.02136597578218
-7.843	0.951109146134747	1.05338499266251	0.99998615874229	1.02281701860073	1.02091004586002
-5.835	0.901433638256769	1.04178211100662	1.0163174181007	1.04238135031934	1.03244503698182
-3.827	0.90812109343311	1.02342464384035	1.04900658477889	1.01937389304741	1.00911038089328
-1.817	1	1	1	1	1
0	0	0	0	0	0
2.009	0.155915948605078	0.0501689326019388	0.0702998428151111	0.0767046896836558	0.0462631365746283
4.017	0.205041019894363	0.093083902581706	0.104671887025418	0.126731496967405	0.0877172240047757
6.026	0.260995711765188	0.145079286638402	0.175366247115224	0.150656065195595	0.152858132915145
8.034	0.299256475264923	0.192580859984836	0.219308617074299	0.217295941733253	0.195236876887343
10.043	0.400668310936042	0.192826512198641	0.254065103605675	0.310344284725528	0.198833237898853
12.051	0.415981952330061	0.287613900391272	0.283039283592591	0.271873955493371	0.251742042896598
14.06	0.471367131347754	0.275470301038765	0.318174498894679	0.347066282540291	0.294186028694888
16.069	0.508986217967333	0.335976014514561	0.378068787381624	0.364022520829055	0.303282202150387
18.077	0.438316920984331	0.323302963713332	0.378652194119274	0.388475647713968	0.317877497591373
20.086	0.459449989471027	0.365215040104567	0.467249661472333	0.430095164980512	0.345530063826073
22.095	0.59707509309336	0.338943681509688	0.437227068602391	0.366115638513475	0.410465625240733
24.103	0.483338212293919	0.367943760315338	0.414810105338337	0.426440061862657	0.361887482278259
26.112	0.554530987802817	0.370254938651459	0.471371515519342	0.396615928136317	0.395780014866118
28.121	0.563352157163818	0.343296830890453	0.47590377408484	0.441668189261652	0.392532172507213
30.129	0.623410087103805	0.418194833616866	0.458236417140402	0.470202962105555	0.483056315136054
32.137	0.513868531525335	0.434939257876226	0.52447109543523	0.479759297021539	0.467377381738685
34.146	0.594483467428448	0.416408182239648	0.535011355980835	0.537673617458377	0.480446155959391
36.155	0.599616319524344	0.442415048777159	0.520413001717209	0.485373720703468	0.454416182992946
38.163	0.638304826231199	0.414572078059071	0.509322290836036	0.53444507182002	0.4385976961827
40.172	0.650340834040657	0.469077067758506	0.586346611815378	0.500009829246088	0.50778309217399
42.181	0.629181568152068	0.438810630424593	0.567522427335508	0.490929661775594	0.494734376110704
44.189	0.62276601290495	0.467981765780449	0.511583720358699	0.556256760544297	0.49830378564104
46.198	0.668743232409226	0.488206395941417	0.527817530368905	0.474989553796103	0.501329640564709
48.206	0.662794775439642	0.437899784690711	0.575327897400561	0.559171642670241	0.49399496230519
