# Supplementary material for: Apoptosis-inducing anti-HER2 agents operate through oligomerization-induced receptor immobilization
Source: Commun Biol. 2021 Jun 21;4:762. doi: 10.1038/s42003-021-02253-4 (PMC8217238; doi:10.1038/s42003-021-02253-4)
Supplement: Supplementary file 3 — Supplementary Data 2 [file 42003_2021_2253_MOESM3_ESM.zip › plot_data/Figure-5/untr + LatB.txt]

-9.912	1.090068	0.9426432	0.9743146	0.8292908	1.001404
-7.914	1.103679	1.074524	0.9107724	1.054202	1.146828
-5.896	0.9138698	0.9803301	1.282908	0.9183546	1.263405
-3.896	1.074656	0.8909659	0.7892996	1.077938	1.125175
-1.895	0.9909447	0.9909447	0.9909447	0.9909447	0.9909447
0	0	0	0	0	0
2	0.07703386	0.2937849	0.1777243	0.1119701	0.2083949
4.001	0.3744153	0.1923655	0.2189664	0.2895816	0.268324
6.001	0.287559	0.3511129	0.3914423	0.1968363	0.2416001
8.019	0.4528919	0.1844351	0.3671104	0.297624	0.4525804
10.019	0.4427953	0.00693549	0.3992783	0.264925	0.5293275
12.019	0.3675808	0.4215379	0.4740244	0.2292983	0.4049337
14.003	0.3972239	0.4644538	0.2743041	0.3539665	0.4813181
16.003	0.4878738	0.3706855	0.4228911	0.2962858	0.4693092
18.003	0.2237764	0.545132	0.6763274	0.2513959	0.4885635
20.004	0.4458767	0.490602	0.4131322	0.2838323	0.5746138
22.02	0.4232911	0.5923852	0.6412684	0.2953257	0.347791
24.021	0.4160951	0.3780885	0.7435793	0.25951	0.3747388
26.021	0.4130296	0.4068202	0.6001993	0.3054512	0.3917528
28.01	0.4029692	0.6284478	0.6003663	0.3990972	0.3285021
