# Supplementary material for: Apoptosis-inducing anti-HER2 agents operate through oligomerization-induced receptor immobilization
Source: Commun Biol. 2021 Jun 21;4:762. doi: 10.1038/s42003-021-02253-4 (PMC8217238; doi:10.1038/s42003-021-02253-4)
Supplement: Supplementary file 3 — Supplementary Data 2 [file 42003_2021_2253_MOESM3_ESM.zip › plot_data/Figure-5/LatB, 6L1G.txt]

-9.912	1.070319	1.214807	1.313777	1.230341	0.9978436
-7.914	0.9673915	0.974571	1.127686	1.247988	1.024429
-5.896	1.050727	1.111103	1.118736	1.037576	1.028509
-3.896	0.9473503	1.01198	1.056719	1.117581	1.24774
-1.895	0.9959121	0.9959121	0.9959121	0.9959121	0.9959121
0	0	0	0	0	0
2	0.06234127	-0.022592	-0.0982011	-0.123755	-0.0076437
4.001	0.02845944	-0.0299852	-0.0088538	-0.0596371	0.05951964
6.001	0.04298109	0.09788646	-0.0853623	-0.1257721	0.0511622
8.019	-0.0232644	0.07056885	-0.0451794	-0.0494265	0.0687385
10.019	0.09826406	0.00156161	-0.0505651	-0.0388296	0.06124011
12.019	0.00512989	0.08098953	0.01628343	-0.1045564	0.01116322
14.003	0.00713694	0.08721464	-0.0363586	-0.0450262	0.07366277
16.003	0.06553373	0.00299	-0.0439575	-0.0829181	0.08174518
18.003	0.02850684	-0.0347859	-0.0232135	0.02644057	0.06142966
20.004	0.02070331	0.02888883	-0.0469247	-0.0237154	0.1182932
22.02	0.06999156	0.01495247	-0.055617	-0.1175269	0.06983869
24.021	0.08294922	-0.02256	0.01444345	0.214745	0.1074186
26.021	0.01453893	0.04341842	-0.0848782	0.01850723	0.07913744
28.01	0.00287929	0.00581254	-0.032872	0.00629663	0.1100824
