# Supplementary material for: Apoptosis-inducing anti-HER2 agents operate through oligomerization-induced receptor immobilization
Source: Commun Biol. 2021 Jun 21;4:762. doi: 10.1038/s42003-021-02253-4 (PMC8217238; doi:10.1038/s42003-021-02253-4)
Supplement: Supplementary file 3 — Supplementary Data 2 [file 42003_2021_2253_MOESM3_ESM.zip › plot_data/Figure-5/20190228_sl1-6l1g-5min.txt]

	6L1G (5 min, n=5)	6L1G (5 min, n=5)	6L1G (5 min, n=5)	6L1G (5 min, n=5)	6L1G (5 min, n=5)	6L1G (5 min, n=5)	6L1G (5 min, n=5)	6L1G (5 min, n=5)	6L1G (5 min, n=5)	6L1G (5 min, n=5)
-10.127	0.915793719624076	0.926811416055479	0.96450695200014	0.919058641827296	0.910460389467187
-8.127	1.04223195463447	0.980718923777691	1.03159186293563	0.89721426848828	0.827085731144984
-6.127	1.03007684100589	1.02019939446078	0.948344618641804	0.972979783335059	0.86879549661926
-4.127	1.0483844370686	0.920633650098087	1.02773686271153	0.928082749899332	0.835233958125155
-2.127	1	1	1	1	1
0	0	0	0	0	0
1.999	-0.00659257707347496	-0.0133842984660324	-0.00830779039877528	-0.0211675134447767	-0.0323669332112192
3.999	-0.00543823220879384	0.0235386623323372	-0.00899453631049891	0.0345346884923903	-0.02855586781014
5.999	0.0214048971402332	-0.0073870946959225	-0.00992846376248073	0.0109802711344805	-0.0126793854688808
8	0.0274635162699444	0.0194163772671533	-0.00572289910519549	0.0225140851257006	0.0230716977886052
10	0.00271591059755595	-0.0125777557680643	0.00752896343005638	0.0322036710441912	0.0090115906645758
12	0.0115252772743178	0.0193037119038033	-0.00158827075521911	0.00845172387884782	-0.0127303368128803
14.001	0.0553075878013689	0.000647541705063696	0.0202085868418606	0.0396259354386461	-0.00171781820139819
16.001	0.0391448616393718	0.0441159047613647	-0.0100142250953168	0.0192967137851661	0.00732333281341901
18.001	0.0212340552057857	0.0908521716721132	-0.00253636044032131	0.00232717070151464	0.00409379780830853
20.001	0.0339850652578208	0.058378586025806	0.0407582056679862	0.0186597587283987	0.0340144580082379
22.001	0.0613836475128937	0.0508369695298578	0.0344673141858519	0.0398491941747436	0.023322053037065
24.001	0.0223884921206472	0.0451654051456961	0.00496753477906855	0.0259834802212497	0.0471033185974805
26.001	0.0561748877763365	0.062743714616615	0.0130834903196376	0.0844811477217192	-0.00843704897039637
28.001	0.0882520073282999	0.0455289793948778	0.0185525736697463	0.0409987495279833	0.0158049406021947
30.001	0.0689793961103861	0.0682420463321163	0.00296478059037325	0.0972106185078777	0.0392721159609981
32.001	0.064118299545306	0.0611151910494756	0.053898268523422	0.0161887483820712	0.0340061317128901
34.002	0.0570813084610035	0.0662654398207828	0.0368869114738063	0.0891913912638024	0.0170790515151546
36.002	0.0610437475268168	0.0895909857257334	0.0237103472994937	0.0830495524602248	-0.0084174390480054
38.002	0.0722529425357393	0.116742394386661	0.0170006286115841	0.111404768727775	0.0372040339651028
40.002	0.094576231530687	0.0984229348126733	0.0208213423893222	0.118498084875631	0.0598915287957622
42.002	0.11001790028631	0.103492119796069	0.0443118781703495	0.0807224039720972	-0.00996879219012127
44.003	0.114412169928208	0.114255411390033	0.0816783355993055	0.0896838746252853	0.0906288135467494
46.003	0.0778979402368101	0.0514593376210606	0.0389357845176112	0.121435211224095	0.0642969352018734
48.003	0.106704760068111	0.0862002851247256	0.057301600480881	0.120807128092719	0.0338315350625709
