# Supplementary material for: Apoptosis-inducing anti-HER2 agents operate through oligomerization-induced receptor immobilization
Source: Commun Biol. 2021 Jun 21;4:762. doi: 10.1038/s42003-021-02253-4 (PMC8217238; doi:10.1038/s42003-021-02253-4)
Supplement: Supplementary file 3 — Supplementary Data 2 [file 42003_2021_2253_MOESM3_ESM.zip › plot_data/Figure-5/20190312_sl2-utr-post.txt]

FRAPProcessing_v002	Utr.	Utr.	Utr.	Utr.	Utr.	Utr.	Utr.	Utr.	Utr.	Utr.
-9.852	0.985215431941379	0.894373057651968	0.947963136435637	0.90052184253665	1.00214442968581
-7.843	1.00494843495602	0.963326839851107	0.884143312982035	0.937542586977748	1.03737440244126
-5.835	0.959021662397698	0.923051101620464	0.886130896180251	0.956098816036683	1.07301199160335
-3.827	0.909746899974539	0.917045349614042	0.89019391205532	1.03083950856816	0.96257764177434
-1.817	1	1	1	1	1
0	0	0	0	0	0
2.009	0.0523869276562633	0.107921358860022	0.0073280971250871	0.05960751548788	0.0990453874346657
4.017	0.141554338676709	0.12637608198527	0.0626267302170687	0.189898438565915	0.205489626130514
6.026	0.178254564254521	0.184101727387287	0.108481404319301	0.248869315734966	0.23261839915117
8.034	0.226133254173013	0.202548522989815	0.134199312855255	0.217022600056184	0.29365508670087
10.043	0.268292127384318	0.234213407922264	0.199546087223958	0.307651828143316	0.394970814235144
12.051	0.338984739377289	0.309211170599833	0.201513991848681	0.29795738840814	0.406896979546196
14.06	0.314314863717067	0.29927025448787	0.201366118350144	0.456853203222574	0.436378512690056
16.069	0.363837663700187	0.344128838674764	0.228126560842612	0.471971830227034	0.416611037958379
18.077	0.36693129925258	0.333810766794503	0.248236313253459	0.456333477657373	0.46070271701174
20.086	0.436404992115421	0.307271115638355	0.25379054526325	0.413083599955415	0.512086871814595
22.095	0.374698863342283	0.351935207427743	0.251548553145483	0.43684229007182	0.526042763990179
24.103	0.44033059222376	0.356151568410414	0.253506585671214	0.485625253099074	0.555958773579014
26.112	0.455042658650521	0.485397493220849	0.253410219801444	0.380097114428165	0.530305306259761
28.121	0.490754826996577	0.453598894141381	0.306192655018208	0.541358770515639	0.584461338796155
30.129	0.489340162900244	0.471810118569616	0.339451148283151	0.632645248662382	0.572583463230247
32.137	0.519251051448056	0.402795900712864	0.352222008281714	0.573962970685885	0.613625316696703
34.146	0.570372627160128	0.456588929708706	0.323156880774713	0.551936724717252	0.680568428875395
36.155	0.578745752578811	0.533294415220003	0.324747211812997	0.635009206845762	0.665389636517098
38.163	0.529000262399198	0.558286826563705	0.36891320307814	0.759512283566612	0.640723698663459
40.172	0.545902861235952	0.51222286965964	0.395963816078122	0.575916885433179	0.651237204566734
42.181	0.574347642615098	0.541841421049019	0.410922618671429	0.554739346203373	0.618346805439749
44.189	0.524459069539668	0.544125775816928	0.343046248619745	0.615745672956282	0.735312701422901
46.198	0.509095378101581	0.514410512603575	0.367227691749911	0.656693368024938	0.693735689865947
48.206	0.593633174366703	0.482596268344076	0.463377635583568	0.796876006551433	0.608496940232366
