# Supplementary material for: Apoptosis-inducing anti-HER2 agents operate through oligomerization-induced receptor immobilization
Source: Commun Biol. 2021 Jun 21;4:762. doi: 10.1038/s42003-021-02253-4 (PMC8217238; doi:10.1038/s42003-021-02253-4)
Supplement: Supplementary file 3 — Supplementary Data 2 [file 42003_2021_2253_MOESM3_ESM.zip › plot_data/Figure-5/20190312_sl2-arry+6g.txt]

FRAPProcessing_v002	ARRY+6G	ARRY+6G	ARRY+6G	ARRY+6G	ARRY+6G	ARRY+6G	ARRY+6G	ARRY+6G	ARRY+6G	ARRY+6G
-9.852	1.00100955103445	0.992899889029063	0.923127184975049	0.933205914011523	1.0055366541305
-7.843	0.98711141838253	0.983258043951129	0.994145433480532	1.00733872573219	0.91332400275449
-5.835	1.01364749976875	1.0370493125406	0.978555862664216	0.990461894556788	0.915712076470697
-3.827	0.981934147385802	1.0215656011836	0.99423964189557	0.952446300426196	1.00897324434674
-1.817	1	1	1	1	1
0	0	0	0	0	0
2.009	0.00015130443726733	-0.02366393072762	-0.0134124736494039	-0.00421301067909611	-0.0105552710736781
4.017	-0.00613448104350389	-0.0170798398522052	-0.00247062596760258	-0.00586327650560837	0.0182847758291629
6.026	0.00307762899042162	-0.00666876028188488	0.00663594908445839	0.0115177689673479	-0.00372575195298822
8.034	0.00671554601125926	-0.00321676308917737	-0.00186664686039042	0.000361297254606924	0.0256139728455
10.043	0.0117370748643866	0.00495332906350993	0.0212237456750255	0.0100224465668182	0.0337120801234972
12.051	0.00691856620595989	0.00712030459634119	0.0244743723199052	0.0281650403054004	0.0399603752711791
14.06	0.00969467288654454	0.0180762985662596	0.0464669862968968	0.0181220782238318	0.0271409724844631
16.069	0.0318996622221118	0.00941153271622902	0.054282809237267	0.0283804770999346	0.0515001587618006
18.077	0.0193028138512563	0.0209256128867386	0.0545716449887061	0.00180336546041191	0.0663045895488836
20.086	0.0287951350331839	0.0379135131310236	0.0417206195330877	0.0214349300824015	0.043301359556727
22.095	0.0252923356825122	0.0392591135892362	0.0303671154198243	0.0386376352614098	0.0475901496640275
24.103	0.0410995321929843	0.0262944534042206	0.0573348489927525	0.0414440448441715	0.0637208255496281
26.112	0.0180783057608506	0.0506730040005002	0.046580868398467	0.0163737670910419	0.0465492926261437
28.121	0.0416551384675185	0.0524839526460999	0.0485507276021937	0.0592485286480061	0.0691030407883417
30.129	0.0382769865677789	0.053772671053942	0.0382330727721667	0.0479257109057281	0.0472931489396696
32.137	0.0551996124154444	0.0439875859480205	0.0424072591659018	0.0641214858622927	0.0734765890678874
34.146	0.0407191650279557	0.0469969733595227	0.0858932387188377	0.0841704423974147	0.0481595699924491
36.155	0.0437653485869525	0.0750322839345105	0.0656369166688497	0.0647130263164359	0.0318578339743048
38.163	0.0361983673110733	0.0863997730581789	0.0755128226834728	0.0641279992027266	0.0925481458193112
40.172	0.0672588496307759	0.043001555180902	0.0792445665576307	0.0550303082866918	0.0786227136622035
42.181	0.0484686690610221	0.0812573462663015	0.075588013713758	0.0782659152580572	0.116755279111583
44.189	0.058284871423472	0.0763295072854955	0.0947878016236408	0.0721397328335659	0.126599616319069
46.198	0.0764590992725384	0.0948065832360731	0.0547519223571137	0.0983579952289025	0.0846602491768302
48.206	0.0444130523378745	0.103703357447325	0.104710299639794	0.110745450559615	0.115070172586653
